# Supplementary material for: Silicone-Foam Passive Air Samplers for Combined Target and Nontarget Chemical Profiling and Toxicity Assessment of Airborne Exposomes
Source: Environ Sci Technol. 2026 Feb 10;60(7):5628–44. doi: 10.1021/acs.est.5c16613 (PMC12947678; doi:10.1021/acs.est.5c16613)
Supplement: Supplementary file 2 [file es5c16613_si_002.xlsx]

## Sheet: Table S1. Opt PDMS background
Supplementary Table S1. Tested parameters during the cleaning and extraction process in order to decrease the PDMS background when analyzing PDMS foams by GC-HRMS.
	Type of sample	Type of disk cleaned (cm3)*	Amount of PDMS extracted (cm3)	ASE cleaning cycles	Time in vacuum oven (h)	Oven temperature (°C)	Extraction solvent	Extraction temperature	Final volume extract (mL)	Storage time after cleaning	PDMS background level
Reference samples	Direct injection of solvent (hexane)	NA	NA	NA	NA	NA	NA	NA	NA	NA	300000000
	Syntethized PDMS foam disk*	3.68	3.68	2	1	250	Hexane	125	1	2 years	450000000
Parameter testing with procured PDMS foams	Procured PDMS foam	3.68	3.68	2	1	250	Hexane	125	1	None	250000000
	Procured PDMS foam	7.36	7.36	4	1	250	Hexane	125	1	None	130000000
	Procured PDMS foam	7.36	7.36	2	1	250	Hexane	40	1	None	160000000
	Procured PDMS foam	231	7.36	4	1	250	Hexane	125	1	None	180000000
	Procured PDMS foam	231	7.36	2	22	250	Hexane	125	1	None	430000000
	Procured PDMS foam	7.36	7.36	2	1	250	Hexane	125	1	None	500000000
	Procured PDMS foam	7.36	7.36	2	1	200	Hexane	125	1	None	630000000
	Procured PDMS foam	231	7.36	2	1	250	Hexane	125	1	3 months	950000000
	Procured PDMS foam	231	7.36	2	1	250	Hexane	125	1	None	1200000000
	Procured PDMS foam	231	7.36	2	22	250	Hexane	125	1	None	1860000000
	Procured PDMS foam	231	7.36	2	2	290	Hexane	125	1	None	2200000000
	Procured PDMS foam	231	7.36	2	2	270	Hexane	125	1	None	2700000000
	Procured PDMS foam	7.36	7.36	2	1	250	Hexane/Acetone	125	1	3 months	3000000000
	Procured PDMS foam	7.36	7.36	2	1	250	Hexane	125	0.5	None	3000000000
	Procured PDMS foam	7.36	7.36	0	0	0	Hexane	125	1	None	4000000000
	Procured PDMS foam	231	7.36	0	0	0	Hexane	125	1	None	4000000000
*Sometimes, a big foam disk was cleaned, and after cleaning, a hole was poked to obtain a small foam disk that was later extracted

## Sheet: Table S2. Target analytes LC
Supplementary Table S2. Properties and analysis parameters of targeted analytes by LC.
Compound name	Compound Class	ESI mode	RT (min)	Log P*	Water Solubility (mg/L)	log(octanol/air)δ
(+)-Nootkatone	Plant metabolite, fragrance and insect repellent	Positive	13.89	3.84	18.46	6.079
(R,S)-Equol	Pharmaceutical metabolite	Negative	9.73	3.67	72.3	14.803
1,3-Di-o-tolylguanidine	Industrial, rubber industry	Positive	8.04	3.88	135.3	13.33
1,3-Diphenylguanidine	Industrial, rubber industry	Positive	6.79	4.88	6.046	11.101
1H-Benzotriazole	Used in a wide variety of industrial, commercial, and consumer products	Negative	5.47	1.17	5957	6.661
2,4-Dichlorophenoxyacetic Acid	Herbicides and metabolites	Negative	7.71	2.81	336.2	8.649
2,4-dinitroaniline	Dye	Negative	7.7	1.84	1437	9.417
2,5-Dichlorophenol	Personal Care and Consumer Product Chemicals and Metabolites	Positive	7.71	3.06	614.2	7.96
2,6-Di-tert-butyl-4-nitrophenol	Industrial chemical, used in lubricating oils and hydraulic fluids	Negative	14.59	4.88	6.046	11.101
2-bromo-4,6-dinitroaniline	Intermediates of dyes and pigments	Negative	9.9	2.73	95.2	10.707
2-Hydroxybenzimidazole	Pharmaceutical metabolite (of Droperidol)	Negative	5.22	1.2	9785	8.806
3,3',5,5'-Tetrabromobisphenol A	Flame retardant/Plasticizer	Negative	14.55	7.2	0.001002	NA
3,4-Dimethoxybenzaldehyde	Fragance, flavouring agent	Positive	7.2	1.22	5820	6.936
3,5,6-Trichloro-2-pyridinol	Industrial chemical and pesticide metabolite	Positive	8.72	1.22	4043	7.982
3-Phenoxybenzoic acid	Metabolite of pyrethroid insecticides	Positive	11.46	3.91	16.91	10.924
4-(Methylnitrosamino)-1-(3-pyridyl)-1-butanol	Tobacco-specific nitrosamines (TSNAs)	Positive	17.27	-0.18	1000000	11.939
4-Chloro-2-hydroxymethylphenol	Industrial chemical, dye	Negative	7.41	1.44	50350	10.603
4-Methyl Hippuric Acid	VOCs metabolite	Positive	4.69	1.01	6557	11.498
4-Nitrophenol	Industrial chemical (drugs, fungicides, insecticides, dyes)	Negative	6.64	1.91	7507	9.68
4-Toluenesulfonamide	Plasticizer	Negative	5.96	0.92	12100	5.54
5,6-Dimethylbenzimidazole	Natural product, involved in riboflavin metabolism	Positive	8.59	2.35	775.8	7.089
5-Methyl-1H-benzotriazole	Used in a wide variety of industrial, commercial, and consumer products, metabolite	Negative	7.6	2.78	1645	12.316
6-Chloro-2,4-dinitroaniline	Intermediates of dyes and pigments	Negative	9.45	2.48	269.9	10.186
Acesulfam, potassium	Sweetening agent	Negative	1.25	-2.3	1000000	NA
Atenolol	Pharmaceutical, beta blocker	Positive	4.05	0.16	685.2	NA
Atrazine	Herbicide, pesticide	Positive	10.58	2.61	214.1	9.626
Atrazine-2-hydroxy	Herbicide metabolite	Negative	8.08	-1.32	29440	11.941
Atrazine-desethyl	Herbicide derivative	Positive	7.36	1.78	2593	8.714
Atrazine-desisopropyl	Herbicide derivative	Positive	5.59	1.15	6160	8.474
Bentazon	Herbicide	Negative	4.97	2.34	268.6	9.39
Benzimidazole	Pharmaceutical, anthelmintic, fungicide	Positive	4.86	1.07	15260	9.817
benzoylecgonine	Cocaine metabolite	Positive	6.14	-1.32	1605	10.056
Bioallethrin	Insecticide	Positive	14.94	4.78	0.9838	10.151
Bis(1,3-dichloro-2-propyl)Phosphate	Flame retardant	Positive	9.01	2.18	130	10.998
Bis(2-ethylhexyl) phosphate	Flame retardant	Negative	14.26	6.07	0.05926	11.845
Caffeine	Pharmaceutical, psychoanaleptic and natural stimulant found in tea and coffee	Positive	5.37	0.16	2632	8.765
Carbamazepine	Pharmaceutical, antiepileptics	Positive	10.06	2.45	17.66	10.805
Carbamazepine-10,11-epoxide	Pharmaceutical, antiepileptics metabolite	Positive	8.61	0.95	276.8	11.503
Carbendazim	Fungicide	Positive	7.24	1.52	2441	10.582
Carbofuran	Insecticide	Positive	9.46	2.32	353.9	9.218
Chlorantraniliprole	Insecticide	Positive	11.43	3.98	0.3684	NA
Chlorpyrifos	Insecticide	Positive	15.09	4.96	0.357	8.882
Chlorothalonil-4-hydroxy	Pesticide metabolite	Negative	9.21	3.09	115.7	12.15
Clarithromycin	Pharmaceutical, antibiotic	Positive	12.87	3.16	0.342	NA
Clenbuterol hydrochloride	Drug	Positive	7.28	2	3320	13.917
Codeine	Pharmaceutical, opioid	Positive	5.17	1.28	12150	12.699
Cyanazine	Herbicide	Positive	8.95	2.22	183.8	12.199
Daidzein	Phytoestrogens and metabolites	Positive	9.18	2.55	568.4	NA
DEET	Insect Repellent and metabolites	Positive	10.85	2.18	666	8.25
Dehydrocostus lactone	Sesquiterpene lactones, potential antitcancer activity	Positive	13.2	3.31	45.13	5.486
Dexpanthenol	PCP, skin conditioning agents	Positive	3.59	-1.92	1000000	7.021
Diazinon	Biocide, insecticide, pesticide	Positive	13.68	3.81	6.456	9.145
Diclofenac	Pharmaceutical, non-steroidal antiinflamatory drug	Positive	11.2	4.51	4.518	14.224
Diphenyl Phosphate	Flame retardant	Positive	8.08	2.88	82.38	11.243
DNOC	Herbicide	Negative	6.07	2.27	678.4	6.372
Fenuron	Herbicide	Positive	6.34	0.98	9529	8.065
Fluconazole	Pharmaceutical, antiinfective	Positive	7.1	0.5	4221	11.88
Gemfibrozil	Pharmaceutical, lowering lipid agent	Negative	13.99	4.77	4.964	11.083
Hydroquinone	Industrial chemical, used in dyes, motor fuels, and oils	Positive	14.4	1.03	129500	9.304
Icaridin	Insect repellent	Positive	11.5	2.57	196	11.486
Imidacloprid	Insecticide	Positive	6.27	0.56	7172	13.741
Malathion	Insecticide	Positive	12.26	2.29	78.45	9.059
Melamine	Plasticizer, flame retardant	Positive	0.72	-0.38	1000000	10.754
Memantine, HCl	Pharmaceutical	Positive	10.36	3.34	893.5	6.501
Metconazole	Pesticide, fungicide	Positive	13.87	4.19	4.837	10.825
Metformin	Pharmaceutical	Positive	0.91	-1.4	1000000	12.105
Methyl 4-Hydroxybenzoate (Methyl Paraben)	Preservative, used in PCPs, cosmetics, medicines, packaging	Negative	7.65	1.96	5981	8.791
Mono(2-ethyl-5-hydroxyhexyl)Phthalate (Mixture of Diastereomerms)	Phthalates and plasticizers metabolites	Negative	8.87	3.19	80.38	14.309
Monoisobutyl Phthalate	Phthalates and plasticizers metabolites	Positive	7.5	2.77	145.2	9.946
N,N-Diethyl-4-methoxybenzamide	Cosmetics and personal care products, washing materials	Positive	10.01	1.79	1185	9.133
N,N-Dimethyldecylamine N-oxide	Surfactant in cosmetics, washing, cleaning and personal care products	Positive	12.86	3.69	30.35	12.504
N-lauroylethanolamine	Lipid	Positive	14.51	3.24	43.9	12.321
Nor Harmane	Heterocyclic Amines	Positive	9.42	2.1	77.9	9.808
Octocrylene	Sunscreen agent	Positive	15.81	6.88	0.003808	13.791
O-Desmethylvenlafaxine	Pharmaceutical, antidepressant metabolite	Positive	7.21	2.72	3670	14.553
Oxybenzone	Personal care and consumer product chemicals and metabolites	Positive	13.02	3.79	68.56	10.002
Palmitamide	Surfactant	Positive	16.54	5.71	0.2914	10.327
Paracetamol	Pharmaceutical	Positive	2.9	0.46	30350	11.041
Pentachlorophenol	Pesticide and disinfectant	Negative	12.33	4.74	3.09	11.119
Perfluoro-n-butanoic acid	PFAS, industrial chemical with water-repellent properties	Negative	4.2	-2.78	1000000	4.453
Perfluoro-n-decanoic acid	PFAS, industrial chemical with water-repellent properties	Negative	13.24	0.31	228	4.139
Perfluoro-n-dodecanoic acid	PFAS, industrial chemical with water-repellent properties	Negative	14.17	1.89	7.844	4.038
Perfluoro-n-heptanoic acid	PFAS, industrial chemical with water-repellent properties	Negative	11.01	-2.25	3.647	4.3
Perfluoro-n-hexadecanoic acid	PFAS, industrial chemical with water-repellent properties	Negative	15.39	4.01	0.00563	3.734
Perfluoro-n-hexanoic acid	PFAS, industrial chemical with water-repellent properties	Negative	9.74	-1.78	249000	4.351
Perfluoro-n-nonanoic acid	PFAS, industrial chemical with water-repellent properties	Negative	12.66	-0.25	1438	4.19
Perfluoro-n-octadecanoic acid	PFAS, industrial chemical with water-repellent properties	Negative	15.81	5.07	0.000147	NA
Perfluoro-n-octanoic acid	PFAS, industrial chemical with water-repellent properties	Negative	11.93	-0.76	8130	4.24
Perfluoro-n-pentanoic acid	PFAS, industrial chemical with water-repellent properties	Negative	7.7	-2.25	1000000	4.402
Perfluoro-n-undecanoic acid	PFAS, industrial chemical with water-repellent properties	Negative	13.74	0.79	41.94	4.088
Perfluoro-tetradecanoic acid	PFAS, industrial chemical with water-repellent properties	Negative	14.86	2.96	0.208	3.937
Perfluoro-tridecanoic acid	PFAS, industrial chemical with water-repellent properties	Negative	14.54	2.43	1.269	3.987
Phenyl 4-hydroxybenzoate	PFAS, industrial chemical with water-repellent properties	Negative	11.46	3.21	253	10.471
Potassium perfluoro-1-butanesulfonate	PFAS, industrial chemical with water-repellent properties	Negative	8.43	-3.55	1000000	2.152
prometon	Herbicide	Positive	11.56	2.99	90.19	10.42
Propyl 4-Hydroxybenzoate (Propyl Paraben)	Preservative, used in PCPs, cosmetics, medicines, packaging	Negative	10.8	3.04	529.3	9.624
Rupestonic acid	Pharmaceutical	Positive	8.79	3.74	38.41	11.434
S-(-)-Cotinine	Smoking-related chemical	Positive	4.89	0.07	48910	9.936
Simazine-2-hydroxy	Herbicide, metabolite	Positive	6.45	-1.73	78640	11.654
Sodium perfluoro-1-decanesulfonate	PFAS, industrial chemical with water-repellent properties	Negative	13.76	-0.46	284.2	2.586
Sodium perfluoro-1-dodecanesulfonate	PFAS, industrial chemical with water-repellent properties	Negative	14.54	1.09	2.928	2.484
Sodium perfluoro-1-heptanesulfonate	PFAS, industrial chemical with water-repellent properties	Negative	12	-2.03	80550	4.888
Sodium perfluoro-1-hexanesulfonate	PFAS, industrial chemical with water-repellent properties	Negative	11.15	-2.5	304500	2.697
Sodium perfluoro-1-nonanesulfonate	PFAS, industrial chemical with water-repellent properties	Negative	13.26	-0.98	1680	2.646
Sodium perfluoro-1-octanesulfonate	PFAS, industrial chemical with water-repellent properties	Negative	12.69	-1.49	9666	2.586
Sodium perfluoro-1-pentanesulfonate	PFAS, industrial chemical with water-repellent properties	Negative	10.05	-3.03	1000000	2.848
Sucralose	Sweetening agent	Negative	5.8	-1	22750	NA
Sulfadiazine	Pharmaceutical, antibiotic	Positive	3.4	-0.09	28140	8.1
Sulfamethazine	Pharmaceutical, antimicrobial	Positive	5.52	0.19	11270	8.293
Sulfamethoxazole	Pharmaceutical, antiinfective	Negative	5.5	0.89	3942	11.298
Triclocarban	Disinfectant, antiseptic drug, antimicrobial agent,	Positive	14.33	4.9	0.6479	13.633
Triclosan	Personal care and consumer product chemicals and metabolites	Negative	14.54	4.76	4.621	11.45
Trifluoroacetic acid	PFAS, industrial chemical with water-repellent properties	Negative	0.72	0.5	97450	5.843
Trifluoromethanesulfonic acid	PFAS, industrial chemical with water-repellent properties	Negative	0.93	-0.49	197500	4.902
Trimethoprim	Pharmaceutical, antiinfective	Negative	6.27	0.91	2334	12.92
Tri-n-butyl phosphate	Industrial, plasticizer and flame retardant	Positive	14.36	3	1.963	13.059
Triphenyl phosphate	Plasticizer, flame retardant	Positive	13.72	3.67	6.31	3.836
Tris(2-butoxyethyl) phosphate	Flame retardant	Positive	14.71	1.23	7604	6.144
RT: Retention Time
*Log P values are estimated from EPA EPI Suite software, besides the estimations for the anionic perfluoroalkyl acids included in the class of perfluoroalkyl and polyfluoroalkyl substances, which are from Hidalgo and Mora-Diez (Hidalgo, A.; Mora-Diez, N. Novel approach for predicting partition coefficients of linear perfluorinated compounds. Theor. Chem. Acc. 2016, 135 (1), 18.).	δCertain log koa values (>15) predicted by EPI Suite for non-volatile substances were not physically possible, and were reported as non-applicable (NA)

## Sheet: Table S3. Target analytes GC
Supplementary Table S3. Properties and analysis parameters of targeted analytes by GC.
Compound name	Compound Class	RT (min)	Log P*	Water Solubility (mg/L)	log(octanol/air)
Tributyl phosphate	Organophosphate Flame Retardant	13.28	4	7.355	8.239
Triphenylphosphate	Organophosphate Flame Retardant	20.67	4.59	1.034	8.459
11H benzo[a]fluorene	Polycyclic Aromatic Hydrocarbons	19.28	5.4	0.06837	8.364
11H benzo[b]fluorene	Polycyclic Aromatic Hydrocarbons	19.44	5.33	0.06658	8.382
1-methylantracene	Polycyclic Aromatic Hydrocarbons	16.53	4.89	0.2467	7.525
1-methylnaphthalene	Polycyclic Aromatic Hydrocarbons	9.31	3.87	40.62	5.547
1-methylphenanthrene	Polycyclic Aromatic Hydrocarbons	16.49	5.08	0.1706	7.776
2,2'-binaphthyl	Polycyclic Aromatic Hydrocarbons	22.73	-0.61	6519	5.153
2,3-dimethylnaphthalene	Polycyclic Aromatic Hydrocarbons	10.96	4.4	12.44	5.825
2-methylantracene	Polycyclic Aromatic Hydrocarbons	16.43	5	0.1996	6.586
2-methylnaphthalene	Polycyclic Aromatic Hydrocarbons	9.1	3.86	41.42	5.534
2-methylphenanthrene	Polycyclic Aromatic Hydrocarbons	16.31	5.15	0.2629	7.495
3,6-dimethylphenanthrene	Polycyclic Aromatic Hydrocarbons	17.35	5.44	0.07133	8.033
3-methylphenanthrene	Polycyclic Aromatic Hydrocarbons	16.25	5.15	0.2629	7.495
9-methylphenanthrene	Polycyclic Aromatic Hydrocarbons	16.42	4.89	0.2467	7.525
acenaphthene	Polycyclic Aromatic Hydrocarbons	11.53	3.92	2.534	6.31
acenaphthylene	Polycyclic Aromatic Hydrocarbons	11.16	3.94	2.487	6.272
anthanthrene	Polycyclic Aromatic Hydrocarbons	28.41	7.04	0.001269	12.311
anthracene	Polycyclic Aromatic Hydrocarbons	15.2	4.45	0.6905	7.55
benz[a]anthracene	Polycyclic Aromatic Hydrocarbons	21.44	5.76	0.02907	9.069
benzo[a]fluoranthene	Polycyclic Aromatic Hydrocarbons	23.95	5.78	0.02065	10.351
benzo[a]pyrene	Polycyclic Aromatic Hydrocarbons	24.42	6.13	0.01038	10.859
benzo[b]fluoranthene	Polycyclic Aromatic Hydrocarbons	23.76	5.78	0.02065	10.351
benzo[e]pyrene	Polycyclic Aromatic Hydrocarbons	24.31	6.44	0.00564	11.351
benzo[ghi]fluoranthene	Polycyclic Aromatic Hydrocarbons	20.84	5.52	0.04769	9.781
benzo[ghi]perylene	Polycyclic Aromatic Hydrocarbons	28	6.7	0.002491	11.971
benzo[j]fluoranthene	Polycyclic Aromatic Hydrocarbons	23.76	6.11	0.01081	10.59
benzo[k]fluoranthene	Polycyclic Aromatic Hydrocarbons	23.8	6.11	0.01079	10.732
biphenyl	Polycyclic Aromatic Hydrocarbons	10.15	4.01	27.35	6.15
chrysene	Polycyclic Aromatic Hydrocarbons	21.33	5.81	0.02635	9.48
cyclopenta[c,d]pyrene	Polycyclic Aromatic Hydrocarbons	21.38	5.7	0.03352	10.151
dibenz[a,c]anthracene	Polycyclic Aromatic Hydrocarbons	27.29	6.41	0.004266	11.109
dibenz[a,h]anthracene	Polycyclic Aromatic Hydrocarbons	27.32	6.75	0.003304	11.779
dibenzofuran	Polycyclic Aromatic Hydrocarbons	11.93	4.05	1.695	6.825
dibenzothiophene	Polycyclic Aromatic Hydrocarbons	14.77	4.29	0.883	7.641
fluoranthene	Polycyclic Aromatic Hydrocarbons	17.91	5.16	0.1297	8.88
fluorene	Polycyclic Aromatic Hydrocarbons	12.76	4.18	1.339	6.79
indeno[1,2,3-cd]pyrene*	Polycyclic Aromatic Hydrocarbons	27.22	6.7	0.00019	NA
naphthalene	Polycyclic Aromatic Hydrocarbons	7.65	3.3	142.1	5.19
n-hexylbenzene	Polycyclic Aromatic Hydrocarbons	8.5	5.52	1.291	5.452
perylene	Polycyclic Aromatic Hydrocarbons	24.6	6.25	0.008195	10.076
phenanthrene	Polycyclic Aromatic Hydrocarbons	15.07	4.46	0.677	7.57
pyrene	Polycyclic Aromatic Hydrocarbons	18.44	4.88	0.2249	8.8
retene	Polycyclic Aromatic Hydrocarbons	19.23	6.35	0.00848	8.697
triphenylene	Polycyclic Aromatic Hydrocarbons	21.38	5.49	0.04944	10.691
PBDE-100	Polybrominated Diphenyl Ethers	23.25	7.66	7.861e-05	11.977
PBDE-28	Polybrominated Diphenyl Ethers	19.63	5.88	0.02642	9.5
PBDE-47	Polybrominated Diphenyl Ethers	21.73	6.77	0.001461	10.53
PBDE-99	Polybrominated Diphenyl Ethers	23.72	6.84	0.000394	11.31
PCB-1	Polychlorinated Biphenyls	11.65	4.53	5.335	6.172
PCB-5	Polychlorinated Biphenyls	13.99	5.02	1.711	7.047
PCB-101	Polychlorinated Biphenyls	18.21	5.68	0.01337	9.06
PCB-110	Polychlorinated Biphenyls	18.88	6.22	0.04183	9.06
PCB-141	Polychlorinated Biphenyls	20.02	7.19	0.003854	10.217
PCB-151	Polychlorinated Biphenyls	19.08	7.62	0.001641	10.238
PCB-153	Polychlorinated Biphenyls	19.78	6.34	0.001281	9.73
PCB-157	Polychlorinated Biphenyls	20.28	7.6	0.001721	10.153
PCB-170	Polychlorinated Biphenyls	21.99	8.27	0.0002842	11.704
PCB-18	Polychlorinated Biphenyls	14.88	5.48	0.391	7.6
PCB-180	Polychlorinated Biphenyls	21.49	8.27	0.0002842	9.88
PCB-183	Polychlorinated Biphenyls	20.64	8.27	0.0002842	10.953
PCB-187	Polychlorinated Biphenyls	20.54	8.27	0.0002842	9.87
PCB-206	Polychlorinated Biphenyls	23.71	9.46	1.359e-05	12.23
PCB-31	Polychlorinated Biphenyls	15.86	5.69	0.2969	7.92
PCB-44	Polychlorinated Biphenyls	16.93	5.81	0.1493	8.36
PCB-52	Polychlorinated Biphenyls	16.55	6.09	0.08606	8.47
PCB-66	Polychlorinated Biphenyls	17.78	6.31	0.05584	9.02
PCB-87	Polychlorinated Biphenyls	18.71	6.85	0.01212	9.369
Aldrin	Organochlorine Pesticides	16.98	6.06	0.0333	7.861
trans-Chlordane	Organochlorine Pesticides	18.2	6.16	0.01299	8.92
alpha-Hexachlorocyclohexane(α-HCH)	Organochlorine Pesticides	14.02	3.72	4.044	8.84
cis-Chlordane	Organochlorine Pesticides	18.45	6.16	0.01299	8.92
beta-Hexachlorocyclohexane(β-HCH)	Organochlorine Pesticides	14.74	3.72	4.044	8.84
cis-Nonachlor	Organochlorine Pesticides	18.5	6.08	0.00612	9.66
delta-Hexachlorocyclohexane(δ-HCH)	Organochlorine Pesticides	15.31	3.72	4.044	8.84
Dieldrin	Organochlorine Pesticides	18.98	5.4	0.1455	8.13
Endrin	Organochlorine Pesticides	19.39	5.4	0.1455	8.13
gamma-Hexachlorocyclohexane(γ-HCH)	Organochlorine Pesticides	14.54	3.72	4.044	8.84
Heptachlor	Organochlorine Pesticides	16.25	6.1	0.09526	7.64
Heptachlor epoxide (cis-Heptachlor-exo-epoxide (isomer B))	Organochlorine Pesticides	17.74	4.98	0.1991	8.046
Hexachlorobenzene(HCB)	Organochlorine Pesticides	14.1	5.73	0.1922	7.38
o.p'-DDD	Organochlorine Pesticides	18.97	5.87	0.09024	9.346
o.p'-DDE	Organochlorine Pesticides	18.22	6	0.07294	9.121
o.p'-DDT	Organochlorine Pesticides	19.69	6.79	0.009171	9.45
p.p'-DDD	Organochlorine Pesticides	19.64	6.02	0.06764	10.1
p.p'-DDE	Organochlorine Pesticides	18.84	6.51	0.02653	9.68
p.p'-DDT	Organochlorine Pesticides	20.35	6.91	0.007307	9.82
trans-Heptachlor-endo-epoxide (isomer A)	Organochlorine Pesticides	17.82	4.98	0.1991	8.046
trans-Nonachlor	Organochlorine Pesticides	19.66	6.08	0.00612	9.66
DEET	Organochlorine Pesticides	12.55	2.18	666	8.25
Benzyl butyl phthalate	Phthalates	20.22	4.73	0.9489	9.018
Bis(2-butoxyethyl) phthalate	Phthalates	21.17	4.06	1.675	11.977
Bis(4-methyl-2-pentyl) phthalate	Phthalates	17.72	6.28	0.03327	10.089
Di-2-ethylhexyl phthalate (DEHP)	Phthalates	21.69	7.6	0.001132	12.557
Dicyclohexyl phthalate	Phthalates	21.63	6.2	0.04098	11.588
Diethoxyethyl phthalate	Phthalates	18.07	2.1	172.9	10.51
Diethyl phthalate	Phthalates	12.68	2.42	287.2	7.023
Dihexyl phthalate	Phthalates	20.13	6.82	0.01151	9.799
Diisobutyl phthalate	Phthalates	15.68	4.11	5.061	8.412
Dimethyl phthalate	Phthalates	10.98	1.6	2014	6.694
di-n-butyl phthalate (DBP)	Phthalates	16.65	4.5	2.351	8.631
Di-n-octyl phthalate(DOP)	Phthalates	23.18	8.1	0.0004236	12.079
Dinonyl phthalate	Phthalates	24.61	9.52	1.735e-05	12.59
Diphenyl phthalate	Phthalates	21.83	4.1	3.039	10.003
*EPI suite cannot predict properties for compounds with more than 6 aromatic rings			9.52

## Sheet: Table S4. Native Standards Info
Supplementary Table S4. Information on native standard compounds used for quantification and confirmation.
Compound name	Compound Class	CAS-number	Supplier	Purity	Method	Application
(+)-Nootkatone	Plant metabolite, fragrance and insect repellent	4674-50-4	Sigma-Aldrich	0.993	LC	Method validation and target analysis
(R,S)-Equol	Pharmaceutical metabolite	94105-90-5	VWR, Cayman chemical	0.98	LC	Method validation and target analysis
1,3-Di-o-tolylguanidine	Industrial, rubber industry	97-39-2	Merck	0.988	LC	Method validation and target analysis
1,3-Diphenylguanidine	Industrial, rubber industry	102-06-7	Chemtronica, AK Scientific	0.9861	LC	Method validation and target analysis
1H-Benzotriazole	Used in a wide variety of industrial, commercial, and consumer products	95-14-7	Merck	0.999	LC	Method validation and target analysis
2,4-Dichlorophenoxyacetic Acid	Herbicides and metabolites	94-75-7	Toronto Research Chemicals	0.98	LC	Method validation and target analysis
2,4-dinitroaniline	Dye	97-02-9	VWR, Dr Ehrenstorfer	0.9859	LC	Method validation and target analysis
2,5-Dichlorophenol	Personal Care and Consumer Product Chemicals and Metabolites	583-78-8	Toronto Research Chemicals	0.9958	LC	Method validation and target analysis
2,6-Di-tert-butyl-4-nitrophenol	Industrial chemical, used in lubricating oils and hydraulic fluids	728-40-5	Merck	0.97	LC	Method validation and target analysis
2-bromo-4,6-dinitroaniline	Intermediates of dyes and pigments	1817-73-8	Fishersci, Alfa Aesar	0.999	LC	Method validation and target analysis
2-Hydroxybenzimidazole	Pharmaceutical metabolite (of Droperidol)	615-16-7	Sigma-Aldrich	0.999	LC	Method validation and target analysis
3,3',5,5'-Tetrabromobisphenol A	Flame retardant/Plasticizer	79-94-7	Dr Ehrenstorfer	0.9883	LC	Method validation and target analysis
3,4-Dimethoxybenzaldehyde	Fragance, flavouring agent	120-14-9	VWR, ThemoFisher Scientific	0.998	LC	Method validation and target analysis
3,5,6-Trichloro-2-pyridinol	Industrial chemical and pesticide metabolite	6515-38-4	Supelco	0.995	LC	Method validation and target analysis
3-Phenoxybenzoic acid	Metabolite of pyrethroid insecticides	3739-38-6	VWR, Dr Ehrenstorfer	0.988	LC	Method validation and target analysis
4-(Methylnitrosamino)-1-(3-pyridyl)-1-butanol	Tobacco-specific nitrosamines (TSNAs)	76014-81-8	Toronto Research Chemicals	0.95	LC	Method validation and target analysis
4-Chloro-2-hydroxymethylphenol	Industrial chemical, dye	5330-38-1	VWR, Thermo Scientific	0.979	LC	Method validation and target analysis
4-Methyl Hippuric Acid	VOCs metabolite	27115-50-0	VWR, TCI	1	LC	Method validation and target analysis
4-Nitrophenol	Industrial chemical (drugs, fungicides, insecticides, dyes)	100-02-7	VWR, Supelco	1	LC	Method validation and target analysis
4-Toluenesulfonamide	Plasticizer	70-55-3	Merck	1	LC	Method validation and target analysis
5,6-Dimethylbenzimidazole	Natural product, involved in riboflavin metabolism	582-60-5	VWR, Thermo Scientific	0.996	LC	Method validation and target analysis
5-Methyl-1H-benzotriazole	Used in a wide variety of industrial, commercial, and consumer products, metabolite	136-85-6	Merck	1	LC	Method validation and target analysis
6-Chloro-2,4-dinitroaniline	Intermediates of dyes and pigments	3531-19-9	Fishersci, Alfa Aesar	0.982	LC	Method validation and target analysis
Acesulfam, potassium	Sweetening agent	55589-62-3	VWR, Dr Ehrenstorfer	0.9984	LC	Method validation and target analysis
Atenolol	Pharmaceutical, beta blocker	29122-68-7	VWR, Dr Ehrenstorfer	0.981	LC	Method validation and target analysis
Atrazine	Herbicide, pesticide	1912-24-9	VWR, Supelco	0.991	LC	Method validation and target analysis
Atrazine-2-hydroxy	Herbicide metabolite	2163-68-0	VWR, Supelco	0.99	LC	Method validation and target analysis
Atrazine-desethyl	Herbicide derivative	6190-65-4	VWR, Supelco	0.998	LC	Method validation and target analysis
Atrazine-desisopropyl	Herbicide derivative	1007-28-9	VWR, Supelco	0.984	LC	Method validation and target analysis
Bentazon	Herbicide	25057-89-0	VWR, Supelco	0.997	LC	Method validation and target analysis
Benzimidazole	Pharmaceutical, anthelmintic, fungicide	51-17-2	VWR, Dr Ehrenstorfer	0.9952	LC	Method validation and target analysis
Benzoylecgonine	Cocaine metabolite	519-09-5	Sigma-Aldrich	0.999	LC	Method validation and target analysis
Bioallethrin	Insecticide	22431-63-6	VWR, Sigma Aldrich	0.953	LC	Method validation and target analysis
Bis(1,3-dichloro-2-propyl)Phosphate	Flame retardant	72236-72-7	Chemtronica, Toronto Research Chemicals	0.9854	LC	Method validation and target analysis
Bis(2-ethylhexyl) phosphate	Flame retardant	298-07-7	VWR, Thermo Scientific	0.984	LC	Method validation and target analysis
Caffeine	Pharmaceutical, psychoanaleptic and natural stimulant found in tea and coffee	58-08-2	Santa Cruz Biotechnology	1	LC	Method validation and target analysis
Carbamazepine	Pharmaceutical, antiepileptics	298-46-4	VWR, Supelco	0.993	LC	Method validation and target analysis
Carbamazepine-10,11-epoxide	Pharmaceutical, antiepileptics metabolite	36507-30-9	Merck	1	LC	Method validation and target analysis
Carbendazim	Fungicide	10605-21-7	VWR, Supelco	0.991	LC	Method validation and target analysis
Carbofuran	Insecticide	1563-66-2	Santa Cruz Biotechnology	0.995	LC	Method validation and target analysis
Chlorantraniliprole	Insecticide	500008-45-7	VWR, Supelco	0.963	LC	Method validation and target analysis
Chlorpyrifos	Insecticide	2921-88-2	VWR, Sigma Aldrich	0.99	LC	Method validation and target analysis
Chlorothalonil-4-hydroxy	Pesticide metabolite	28343-61-5	Merck	0.98	LC	Method validation and target analysis
Clarithromycin	Pharmaceutical, antibiotic	81103-11-9	VWR, Supelco	0.98	LC	Method validation and target analysis
Clenbuterol hydrochloride	Drug	21898-19-1	Cayman chemical	1	LC	Method validation and target analysis
Codeine	Pharmaceutical, opioid	76-57-3	Merck	1	LC	Method validation and target analysis
Cyanazine	Herbicide	21725-46-2	VWR, Dr Ehrenstorfer	0.9794	LC	Method validation and target analysis
Daidzein	Phytoestrogens and metabolites	486-66-8	VWR, Cayman chemical	1	LC	Method validation and target analysis
DEET	Insect Repellent and metabolites	134-62-3	VWR, Supelco	0.983	LC	Method validation and target analysis
Dehydrocostus lactone	Sesquiterpene lactones, potential antitcancer activity	477-43-0	Sigma-Aldrich	0.997	LC	Method validation and target analysis
Dexpanthenol	PCP, skin conditioning agents	81-13-0	Merck	1	LC	Method validation and target analysis
Dibutyl adipate	Cosmetics: Emollient; Film forming; Plasticiser	105-99-7	VWR, Dr Ehrenstorfer	0.9924	LC	Method validation and target analysis
Diclofenac	Pharmaceutical, non-steroidal antiinflamatory drug	15307-79-6	VWR, Supelco	1	LC	Method validation and target analysis
Diphenyl Phosphate	Flame retardant	838-85-7	VWR, Thermo Scientific	1	LC	Method validation and target analysis
DNOC	Herbicide	534-52-1	Merck	1	LC	Method validation and target analysis
Fenuron	Herbicide	101-42-8	VWR, Dr Ehrenstorfer	0.9961	LC	Method validation and target analysis
Fluconazole	Pharmaceutical, antiinfective	86386-73-4	VWR, Cayman chemical	1	LC	Method validation and target analysis
Gemfibrozil	Pharmaceutical, lowering lipid agent	25812-30-0	VWR, Supelco	0.9998	LC	Method validation and target analysis
Hydroquinone	Industrial chemical, used in dyes, motor fuels, and oils	123-31-9	VWR, Dr Ehrenstorfer	0.9946	LC	Method validation and target analysis
Icaridin	Insect repellent	119515-38-7	Sigma-Aldrich, Ambeed	0.98	LC	Method validation and target analysis
Imidacloprid	Insecticide	138261-41-3	VWR, Supelco	0.996	LC	Method validation and target analysis
Malathion	Insecticide	121-75-5	VWR, Dr Ehrenstorfer	0.986	LC	Method validation and target analysis
Melamine	Plasticizer, flame retardant	108-78-1	VWR, Dr Ehrenstorfer	0.9852	LC	Method validation and target analysis
Memantine	Pharmaceutical	41100-52-1	VWR, Cayman chemical	0.98	LC	Method validation and target analysis
Metconazole	Pesticide, fungicide	125116-23-6	Merck	0.989	LC	Method validation and target analysis
Metformin	Pharmaceutical	1115-70-4	Santa Cruz Biotechnology	0.994	LC	Method validation and target analysis
MethylParaben	Preservative, used in PCPs, cosmetics, medicines, packaging	99-76-3	VWR, Supelco	0.999	LC	Method validation and target analysis
Mono(2-ethyl-5-hydroxyhexyl)Phthalate (Mixture of Diastereomerms)	Phthalates and plasticizers metabolites	40321-99-1	Toronto Research Chemicals	0.9708	LC	Method validation and target analysis
Monoisobutyl Phthalate	Phthalates and plasticizers metabolites	30833-53-5	Chemtronica, Toronto Research Chemicals	0.9674	LC	Method validation and target analysis
N,N-Diethyl-4-methoxybenzamide	Cosmetics and personal care products, washing materials	7465-86-3	Fishersci, Alfa Aesar	0.98	LC	Method validation and target analysis
N,N-Dimethyldecylamine N-oxide	Surfactant in cosmetics, washing, cleaning and personal care products	2605-79-0	Sigma-Aldrich	0.992	LC	Method validation and target analysis
N-lauroylethanolamine	Lipid	142-78-9	Chemtronica, Ambeed	0.98	LC	Method validation and target analysis
NorHarmane	Heterocyclic Amines	244-63-3	VWR, Cayman chemical	0.98	LC	Method validation and target analysis
Octocrylene	Sunscreen agent	6197-30-4	VWR, Supelco	0.998	LC	Method validation and target analysis
O-Desmethylvenlafaxine	Pharmaceutical, antidepressant metabolite	93413-62-8	Merck	0.995	LC	Method validation and target analysis
Oxybenzone	Personal care and consumer product chemicals and metabolites	131-57-7	VWR, Supelco	0.999	LC	Method validation and target analysis
Palmitamide	Surfactant	629-54-9	VWR, Cayman chemical	1	LC	Method validation and target analysis
Paracetamol	Pharmaceutical	103-90-2	Supelco	0.9997	LC	Method validation and target analysis
Pentachlorophenol	Pesticide and disinfectant	87-86-5	VWR, Dr Ehrenstorfer	0.9794	LC	Method validation and target analysis
Perfluoro-n-butanoic acid	PFAS, industrial chemical with water-repellent properties	375-22-4	Wellington Laboratories	>98%	LC	Method validation and target analysis
Perfluoro-n-decanoic acid	PFAS, industrial chemical with water-repellent properties	335-76-2	Wellington Laboratories	>98%	LC	Method validation and target analysis
Perfluoro-n-dodecanoic acid	PFAS, industrial chemical with water-repellent properties	307-55-1	Wellington Laboratories	>98%	LC	Method validation and target analysis
Perfluoro-n-heptanoic acid	PFAS, industrial chemical with water-repellent properties	375-85-9	Wellington Laboratories	>98%	LC	Method validation and target analysis
Perfluoro-n-hexadecanoic acid	PFAS, industrial chemical with water-repellent properties	67905-19-5	Wellington Laboratories	>98%	LC	Method validation and target analysis
Perfluoro-n-hexanoic acid	PFAS, industrial chemical with water-repellent properties	307-24-4	Wellington Laboratories	>98%	LC	Method validation and target analysis
Perfluoro-n-nonanoic acid	PFAS, industrial chemical with water-repellent properties	375-95-1	Wellington Laboratories	>98%	LC	Method validation and target analysis
Perfluoro-n-octadecanoic acid	PFAS, industrial chemical with water-repellent properties	16517-11-6	Wellington Laboratories	>98%	LC	Method validation and target analysis
Perfluoro-n-octanoic acid	PFAS, industrial chemical with water-repellent properties	335-67-1	Wellington Laboratories	>98%	LC	Method validation and target analysis
Perfluoro-n-pentanoic acid	PFAS, industrial chemical with water-repellent properties	2706-90-3	Wellington Laboratories	>98%	LC	Method validation and target analysis
Perfluoro-n-undecanoic acid	PFAS, industrial chemical with water-repellent properties	2058-94-8	Wellington Laboratories	>98%	LC	Method validation and target analysis
Perfluoro-tetradecanoic acid	PFAS, industrial chemical with water-repellent properties	376-06-7	Wellington Laboratories	>98%	LC	Method validation and target analysis
Perfluoro-tridecanoic acid	PFAS, industrial chemical with water-repellent properties	72629-94-8	Wellington Laboratories	>98%	LC	Method validation and target analysis
Phenyl 4-hydroxybenzoate	Preservative, used in PCPs, cosmetics, medicines, packaging	17696-62-7	TCI	0.997	LC	Method validation and target analysis
Potassium perfluoro-1-butanesulfonate	PFAS, industrial chemical with water-repellent properties	375-73-5	Wellington Laboratories	>98%	LC	Method validation and target analysis
Prometon	Herbicide	1610-18-0	Sigma-Aldrich	0.99	LC	Method validation and target analysis
PropylParaben	Preservative, used in PCPs, cosmetics, medicines, packaging	94-13-3	VWR, Supelco	0.999	LC	Method validation and target analysis
Rupestonic acid	Pharmaceutical	115473-63-7	Ambinter	>98%	LC	Method validation and target analysis
Cotinine	Smoking-related chemical	486-56-6	VWR, Dr Ehrenstorfer	0.9584	LC	Method validation and target analysis
Simazine-2-hydroxy	Herbicide, metabolite	2599-11-3	VWR, Dr Ehrenstorfer	0.9623	LC	Method validation and target analysis
Sodium perfluoro-1-decanesulfonate	PFAS, industrial chemical with water-repellent properties	335-77-3	Wellington Laboratories	>98%	LC	Method validation and target analysis
Sodium perfluoro-1-dodecanesulfonate	PFAS, industrial chemical with water-repellent properties	1260224-54-1	Wellington Laboratories	>98%	LC	Method validation and target analysis
Sodium perfluoro-1-heptanesulfonate	PFAS, industrial chemical with water-repellent properties	21934-50-9	Wellington Laboratories	>98%	LC	Method validation and target analysis
Sodium perfluoro-1-hexanesulfonate	PFAS, industrial chemical with water-repellent properties	355-46-4	Wellington Laboratories	>98%	LC	Method validation and target analysis
Sodium perfluoro-1-nonanesulfonate	PFAS, industrial chemical with water-repellent properties	98789-57-2	Wellington Laboratories	>98%	LC	Method validation and target analysis
Sodium perfluoro-1-octanesulfonate	PFAS, industrial chemical with water-repellent properties	1763-23-1	Wellington Laboratories	>98%	LC	Method validation and target analysis
Sodium perfluoro-1-pentanesulfonate	PFAS, industrial chemical with water-repellent properties	630402-22-1	Wellington Laboratories	>98%	LC	Method validation and target analysis
Sucralose	Sweetening agent	56038-13-2	VWR, Supelco	0.999	LC	Method validation and target analysis
Sulfadiazine	Pharmaceutical, antibiotic	68-35-9	Sigma-Aldrich	0.998	LC	Method validation and target analysis
Sulfamethazine	Pharmaceutical, antimicrobial	57-68-1	Supelco	0.999	LC	Method validation and target analysis
Sulfamethoxazole	Pharmaceutical, antiinfective	723-46-6	Santa Cruz Biotechnology	0.999	LC	Method validation and target analysis
Triclocarban	Disinfectant, antiseptic drug, antimicrobial agent,	101-20-2	VWR, Supelco	0.989	LC	Method validation and target analysis
Triclosan	Personal care and consumer product chemicals and metabolites	3380-34-5	VWR, Supelco	0.999	LC	Method validation and target analysis
Trifluoroacetic acid	PFAS, industrial chemical with water-repellent properties	76-05-1	VWR, Supelco	1	LC	Method validation and target analysis
Trifluoromethanesulfonic acid	PFAS, industrial chemical with water-repellent properties	1493-13-6	VWR, Thermo Scientific	0.988	LC	Method validation and target analysis
Trimethoprim	Pharmaceutical, antiinfective	738-70-5	VWR, Supelco	0.999	LC	Method validation and target analysis
Tri-n-butyl phosphate	Industrial, plasticizer and flame retardant	126-73-8	VWR, Supelco	0.986	LC	Method validation and target analysis
Triphenyl phosphate	Plasticizer, flame retardant	115-86-6	Merck	0.998	LC	Method validation and target analysis
Tris(2-butoxyethyl) phosphate	Flame retardant	78-51-3	VWR, Dr Ehrenstorfer	0.9595	LC	Method validation and target analysis
11H benzo[a]fluorene	Polycyclic Aromatic Hydrocarbons	238-84-6	Chiron	>98%	GC	Method validation and target analysis
11H benzo[b]fluorene	Polycyclic Aromatic Hydrocarbons	243-17-4	Chiron	>98%	GC	Method validation and target analysis
1-methylantracene	Polycyclic Aromatic Hydrocarbons	610-48-0	Chiron	>98%	GC	Method validation and target analysis
1-methylnaphthalene	Polycyclic Aromatic Hydrocarbons	90-12-0	Chiron	>98%	GC	Method validation and target analysis
1-methylphenanthrene	Polycyclic Aromatic Hydrocarbons	832-69-9	Chiron	>98%	GC	Method validation and target analysis
2,2'-binaphthyl	Polycyclic Aromatic Hydrocarbons	612-78-2	Chiron	>98%	GC	Method validation and target analysis
2,3-dimethylnaphthalene	Polycyclic Aromatic Hydrocarbons	581-40-8	Chiron	>98%	GC	Method validation and target analysis
2-methylantracene	Polycyclic Aromatic Hydrocarbons	613-12-7	Chiron	>98%	GC	Method validation and target analysis
2-methylnaphthalene	Polycyclic Aromatic Hydrocarbons	91-57-6	Chiron	>98%	GC	Method validation and target analysis
2-methylphenanthrene	Polycyclic Aromatic Hydrocarbons	2531-84-2	Chiron	>98%	GC	Method validation and target analysis
3,6-dimethylphenanthrene	Polycyclic Aromatic Hydrocarbons	1576-67-6	Chiron	>98%	GC	Method validation and target analysis
3-methylphenanthrene	Polycyclic Aromatic Hydrocarbons	832-71-3	Chiron	>98%	GC	Method validation and target analysis
9-methylphenanthrene	Polycyclic Aromatic Hydrocarbons	883-20-5	Chiron	>98%	GC	Method validation and target analysis
Acenaphthene	Polycyclic Aromatic Hydrocarbons	83-32-9	Chiron	>98%	GC	Method validation and target analysis
Acenaphthylene	Polycyclic Aromatic Hydrocarbons	208-96-8	Chiron	>98%	GC	Method validation and target analysis
Anthanthrene	Polycyclic Aromatic Hydrocarbons	191-26-4	Chiron	>98%	GC	Method validation and target analysis
Anthracene	Polycyclic Aromatic Hydrocarbons	120-12-7	Chiron	>98%	GC	Method validation and target analysis
Benz[a]anthracene	Polycyclic Aromatic Hydrocarbons	56-55-3	Chiron	>98%	GC	Method validation and target analysis
Benzo[a]fluoranthene	Polycyclic Aromatic Hydrocarbons	203-33-8	Chiron	>98%	GC	Method validation and target analysis
Benzo[a]pyrene	Polycyclic Aromatic Hydrocarbons	50-32-8	Chiron	>98%	GC	Method validation and target analysis
Benzo[b]fluoranthene	Polycyclic Aromatic Hydrocarbons	205-99-2	Chiron	>98%	GC	Method validation and target analysis
Benzo[e]pyrene	Polycyclic Aromatic Hydrocarbons	192-97-2	Chiron	>98%	GC	Method validation and target analysis
Benzo[ghi]fluoranthene	Polycyclic Aromatic Hydrocarbons	203-12-3	Chiron	>98%	GC	Method validation and target analysis
Benzo[ghi]perylene	Polycyclic Aromatic Hydrocarbons	191-24-2	Chiron	>98%	GC	Method validation and target analysis
Benzo[j]fluoranthene	Polycyclic Aromatic Hydrocarbons	205-82-3	Chiron	>98%	GC	Method validation and target analysis
Benzo[k]fluoranthene	Polycyclic Aromatic Hydrocarbons	207-08-9	Chiron	>98%	GC	Method validation and target analysis
Biphenyl	Polycyclic Aromatic Hydrocarbons	92-52-4	Chiron	>98%	GC	Method validation and target analysis
Chrysene	Polycyclic Aromatic Hydrocarbons	218-01-9	Chiron	>98%	GC	Method validation and target analysis
Cyclopenta[c,d]pyrene	Polycyclic Aromatic Hydrocarbons	27208-37-3	Chiron	>98%	GC	Method validation and target analysis
Dibenz[a,c]anthracene	Polycyclic Aromatic Hydrocarbons	215-58-7	Chiron	>98%	GC	Method validation and target analysis
Dibenz[a,h]anthracene	Polycyclic Aromatic Hydrocarbons	53-70-3	Chiron	>98%	GC	Method validation and target analysis
Dibenzofuran	Polycyclic Aromatic Hydrocarbons	132-64-9	Chiron	>98%	GC	Method validation and target analysis
Dibenzothiophene	Polycyclic Aromatic Hydrocarbons	132-65-0	Chiron	>98%	GC	Method validation and target analysis
Fluoranthene	Polycyclic Aromatic Hydrocarbons	206-44-0	Chiron	>98%	GC	Method validation and target analysis
Fluorene	Polycyclic Aromatic Hydrocarbons	86-73-7	Chiron	>98%	GC	Method validation and target analysis
Naphthalene	Polycyclic Aromatic Hydrocarbons	90-20-3	Chiron	>98%	GC	Method validation and target analysis
n-hexylbenzene	Polycyclic Aromatic Hydrocarbons	1077-16-3	Chiron	>98%	GC	Method validation and target analysis
Perylene	Polycyclic Aromatic Hydrocarbons	198-55-0	Chiron	>98%	GC	Method validation and target analysis
Phenanthrene	Polycyclic Aromatic Hydrocarbons	85-01-8	Chiron	>98%	GC	Method validation and target analysis
Pyrene	Polycyclic Aromatic Hydrocarbons	129-00-0	Chiron	>98%	GC	Method validation and target analysis
Retene	Polycyclic Aromatic Hydrocarbons	483-65-8	Chiron	>98%	GC	Method validation and target analysis
Triphenylene	Polycyclic Aromatic Hydrocarbons	217-59-4	Chiron	>98%	GC	Method validation and target analysis
PBDE-100	Polybrominated Diphenyl Ethers	189084-64-8	Dr Ehrenstorfer	>97.5%	GC	Method validation and target analysis
PBDE28	Polybrominated Diphenyl Ethers	41318-75-6	Dr Ehrenstorfer	>97.5%	GC	Method validation and target analysis
PBDE-47	Polybrominated Diphenyl Ethers	5436-43-1	Dr Ehrenstorfer	>97.5%	GC	Method validation and target analysis
PBDE-99	Polybrominated Diphenyl Ethers	60348-60-9	Dr Ehrenstorfer	>97.5%	GC	Method validation and target analysis
PCB-1	Polychlorinated Biphenyls	2051-60-7	Dr Ehrenstorfer	>98%	GC	Method validation and target analysis
PCB-5	Polychlorinated Biphenyls	25512-42-9	Dr Ehrenstorfer	>98%	GC	Method validation and target analysis
PCB-101	Polychlorinated Biphenyls	37680-73-2	Dr Ehrenstorfer	>98%	GC	Method validation and target analysis
PCB-110	Polychlorinated Biphenyls	38380-03-9	Dr Ehrenstorfer	>98%	GC	Method validation and target analysis
PCB-141	Polychlorinated Biphenyls	52112-04-6	Dr Ehrenstorfer	>98%	GC	Method validation and target analysis
PCB-151	Polychlorinated Biphenyls	52663-63-5	Dr Ehrenstorfer	>98%	GC	Method validation and target analysis
PCB-153	Polychlorinated Biphenyls	35065-27-1	Dr Ehrenstorfer	>98%	GC	Method validation and target analysis
PCB-157	Polychlorinated Biphenyls	69782-90-7	Dr Ehrenstorfer	>98%	GC	Method validation and target analysis
PCB-170	Polychlorinated Biphenyls	35065-30-6	Dr Ehrenstorfer	>98%	GC	Method validation and target analysis
PCB-18	Polychlorinated Biphenyls	37680-65-2	Dr Ehrenstorfer	>98%	GC	Method validation and target analysis
PCB-180	Polychlorinated Biphenyls	35065-29-3	Dr Ehrenstorfer	>98%	GC	Method validation and target analysis
PCB-183	Polychlorinated Biphenyls	52663-69-1	Dr Ehrenstorfer	>98%	GC	Method validation and target analysis
PCB-187	Polychlorinated Biphenyls	52663-68-0	Dr Ehrenstorfer	>98%	GC	Method validation and target analysis
PCB-206	Polychlorinated Biphenyls	40186-72-9	Dr Ehrenstorfer	>98%	GC	Method validation and target analysis
PCB-31	Polychlorinated Biphenyls	16606-02-3	Dr Ehrenstorfer	>98%	GC	Method validation and target analysis
PCB-44	Polychlorinated Biphenyls	41464-39-5	Dr Ehrenstorfer	>98%	GC	Method validation and target analysis
PCB-52	Polychlorinated Biphenyls	35693-99-3	Dr Ehrenstorfer	>98%	GC	Method validation and target analysis
PCB-66	Polychlorinated Biphenyls	32598-10-0	Dr Ehrenstorfer	>98%	GC	Method validation and target analysis
PCB-87	Polychlorinated Biphenyls	38380-02-8	Dr Ehrenstorfer	>98%	GC	Method validation and target analysis
Aldrin	Organochlorine Pesticides	309-00-2	Dr Ehrenstorfer	>97.5%	GC	Method validation and target analysis
Alfa-chlordane(trans-Chlordane)	Organochlorine Pesticides	5103-74-2	Dr Ehrenstorfer	>97.5%	GC	Method validation and target analysis
Alpha-Hexachlorocyclohexane(α-HCH)	Organochlorine Pesticides	319-85-7	Dr Ehrenstorfer	>97.5%	GC	Method validation and target analysis
Beta-chlordane(cis-Chlordane)	Organochlorine Pesticides	5103-71-9	Dr Ehrenstorfer	>97.5%	GC	Method validation and target analysis
Beta-Hexachlorocyclohexane(β-HCH)	Organochlorine Pesticides	319-85-7	Dr Ehrenstorfer	>97.5%	GC	Method validation and target analysis
cis-Nonachlor	Organochlorine Pesticides	5103-73-1	Dr Ehrenstorfer	>97.5%	GC	Method validation and target analysis
delta-Hexachlorocyclohexane(δ-HCH)	Organochlorine Pesticides	319-85-7	Dr Ehrenstorfer	>97.5%	GC	Method validation and target analysis
Dieldrin	Organochlorine Pesticides	60-57-1	Dr Ehrenstorfer	>97.5%	GC	Method validation and target analysis
Endrin	Organochlorine Pesticides	72-20-8	Dr Ehrenstorfer	>97.5%	GC	Method validation and target analysis
gamma-Hexachlorocyclohexane(γ-HCH)	Organochlorine Pesticides	319-85-7	Dr Ehrenstorfer	>97.5%	GC	Method validation and target analysis
Heptachlor	Organochlorine Pesticides	76-44-8	Dr Ehrenstorfer	>97.5%	GC	Method validation and target analysis
Heptachlor epoxide (cis-Heptachlor-exo-epoxide (isomer B))	Organochlorine Pesticides	1024-57-3	Dr Ehrenstorfer	>97.5%	GC	Method validation and target analysis
Hexachlorobenzene (HCB)	Organochlorine Pesticides	118-74-1	Dr Ehrenstorfer	>97.5%	GC	Method validation and target analysis
o.p'-DDD	Organochlorine Pesticides	53-19-0	Dr Ehrenstorfer	>97.5%	GC	Method validation and target analysis
o.p'-DDE	Organochlorine Pesticides	3424-82-6	Dr Ehrenstorfer	>97.5%	GC	Method validation and target analysis
o.p'-DDT	Organochlorine Pesticides	789-02-6	Dr Ehrenstorfer	>97.5%	GC	Method validation and target analysis
p.p'-DDD	Organochlorine Pesticides	72-54-8	Dr Ehrenstorfer	>97.5%	GC	Method validation and target analysis
p.p'-DDE	Organochlorine Pesticides	72-55-9	Dr Ehrenstorfer	>97.5%	GC	Method validation and target analysis
p.p'-DDT	Organochlorine Pesticides	50-29-3	Dr Ehrenstorfer	>97.5%	GC	Method validation and target analysis
trans-Heptachlor-endo-epoxide (isomer A)	Organochlorine Pesticides	28044-83-9	Dr Ehrenstorfer	>97.5%	GC	Method validation and target analysis
trans-Nonachlor	Organochlorine Pesticides	5103-73-1	Dr Ehrenstorfer	>97.5%	GC	Method validation and target analysis
Benzyl butyl phthalate	Phthalates	85-68-7	Dr Ehrenstorfer	>97%	GC	Method validation and target analysis
Bis(2-butoxyethyl) phthalate	Phthalates	117-83-9	Dr Ehrenstorfer	>97%	GC	Method validation and target analysis
Bis(4-methyl-2-pentyl) phthalate	Phthalates	84-63-9	Dr Ehrenstorfer	>97%	GC	Method validation and target analysis
Di(2-methoxyethyl)phthalate	Phthalates	117-82-8	Dr Ehrenstorfer	>97%	GC	Method validation and target analysis
Di-2-ethylhexyl phthalate (DEHP)	Phthalates	117-81-7	Dr Ehrenstorfer	>97%	GC	Method validation and target analysis
Dicyclohexyl phthalate	Phthalates	84-61-7	Dr Ehrenstorfer	>97%	GC	Method validation and target analysis
Diethoxyethyl phthalate	Phthalates	605-54-9	Dr Ehrenstorfer	>97%	GC	Method validation and target analysis
Diethyl phthalate	Phthalates	84-66-2	Dr Ehrenstorfer	>97%	GC	Method validation and target analysis
Dihexyl phthalate	Phthalates	84-75-3	Dr Ehrenstorfer	>97%	GC	Method validation and target analysis
Diisobutyl phthalate	Phthalates	84-69-5	Dr Ehrenstorfer	>97%	GC	Method validation and target analysis
Dimethyl phthalate	Phthalates	131-11-3	Dr Ehrenstorfer	>97%	GC	Method validation and target analysis
di-n-butyl phthalate (DBP)	Phthalates	84-74-2	Dr Ehrenstorfer	>97%	GC	Method validation and target analysis
Di-n-octyl phthalate(DOP)	Phthalates	117-84-0	Dr Ehrenstorfer	>97%	GC	Method validation and target analysis
Dinonyl phthalate	Phthalates	84-76-4	Dr Ehrenstorfer	>97%	GC	Method validation and target analysis
Diphenyl phthalate	Phthalates	84-62-8	Dr Ehrenstorfer	>97%	GC	Method validation and target analysis
2-Nitro-9-fluorenone	Polycyclic Aromatic Hydrocarbons	3096-52-4	Sigma-Aldrich	0.99	GC	Confirmation of annotation
Triethylene glycol	Air pollutant/Industrial Chemical	112-27-6	Dr Ehrenstorfer	0.962	LC	Confirmation of annotation
Tetraethylene glycol	Air pollutant/Industrial Chemical	112-60-7	Dr Ehrenstorfer	0.954	LC	Confirmation of annotation
Diethylene glycol-monobutyl ether	Air pollutant/Industrial Chemical	112-34-5	Dr Ehrenstorfer	0.9934	LC	Confirmation of annotation
Diphenyl sulfone	Air pollutant/Industrial Chemical	127-63-9	Dr Ehrenstorfer	0.9954	LC	Confirmation of annotation
N-Ethyl toluenesulfonamide	Industrial chemical/Plasticizer	8047-99-2	AccuStandard	0.963	LC	Confirmation of annotation
Tris(2-chloroethyl)phosphate	Flame retardant	115-96-8	AccuStandard	0.99	LC/GC	Confirmation of annotation
Tris(chloropropyl) phosphate	Flame retardant	26248-87-3	AccuStandard	0.987	LC/GC	Confirmation of annotation
Tris-(1,3-dichloro-2-propyl) phosphate	Flame retardant	13674-87-8	AccuStandard	0.978	LC/GC	Confirmation of annotation
Monomethyl phthalate	Phthalates	4376-18-5	AccuStandard	0.97	LC/GC	Confirmation of annotation
Tri-o-cresyl phosphate	Flame retardant	78-30-8	AccuStandard	0.99	LC/GC	Confirmation of annotation
2-ethylhexyl diphenyl phosphate	Flame retardant	1241-94-7	AccuStandard	0.91	LC/GC	Confirmation of annotation
Isodecyl diphenyl phosphate	Flame retardant	29761-21-5	AccuStandard	1	LC/GC	Confirmation of annotation
Tris(2-ethylhexyl)phosphate	Flame retardant	78-42-4	AccuStandard	0.97	LC/GC	Confirmation of annotation
2-phenoxyethanol	Industrial chemical	122-99-6	AccuStandard	0.95	LC	Confirmation of annotation
1-Aminoanthracene	Polycyclic Aromatic Hydrocarbons	610-49-1	AccuStandard	0.992	GC	Confirmation of annotation

## Sheet: Table S5. Labelled Standard Inf
Supplementary Table S5. Information on labelled standard compounds used in this study.
Compound name	CAS-number	Supplier	Purity	Use	Method
2,4-Dichlorophenoxyacetic acid-13C6	150907-52-1	Toronto Research Chemicals	0.9885	internal standard, spiked before extraction	LC
4-(Methylnitrosamino)-1-(3-pyridyl)-1-butanol-d5	1794885-45-2	Toronto Research Chemicals	0.9959	internal standard, spiked before extraction	LC
Atrazine-2-hydroxy-d5	1276197-25-1	Chemtronica, Toronto Research Chemicals	0.9681	internal standard, spiked before extraction	LC
Atrazine-d5	163165-75-1	Merck	0.997	internal standard, spiked before extraction	LC
Bisphenol A - 13C12	263261-65-0	Toronto Research Chemicals	0.98	internal standard, spiked before extraction	LC
Carbamazepine-d10	132183-78-9	VWR, Cerilliant	0.993	internal standard, spiked before extraction	LC
Carbendazim-d4	291765-95-2	Dr Ehrenstorfer	0.986	internal standard, spiked before extraction	LC
Nitrophenol-d4	93951-79-2	Dr Ehrenstorfer	0.95	internal standard, spiked before extraction	LC
Daidzein-d6	291759-05-2	Toronto Research Chemicals	0.98	internal standard, spiked before extraction	LC
DEET-d10	1215576-01-4	Toronto Research Chemicals	0.98	internal standard, spiked before extraction	LC
Diclofenac -d4	153466-65-0	Santa Cruz Biotechnology	0.98	internal standard, spiked before extraction	LC
Di-n-octyl-phthalate -D4	93952-13-7	Sigma Aldrich	0.995	internal standard, spiked before extraction	LC
Diphenyl Phosphate -d10	1477494-97-5	Toronto Research Chemicals	0.95	internal standard, spiked before extraction	LC
Diuron-d6	1007536-67-5	Santa Cruz Biotechnology	0.99	volumetric standard, spiked after extraction	LC
Metformin-d6	1185166-01-1	VWR, Supelco	0.996	internal standard, spiked before extraction	LC
Monoisobutyl Phthalate -d4	1219802-26-2	Toronto Research Chemicals	1	internal standard, spiked before extraction	LC
Nor Harmane-d7	1216503-21-7	Toronto Research Chemicals	0.98	internal standard, spiked before extraction	LC
Oxybenzone-d3	not provided	Toronto Research Chemicals	0.98	internal standard, spiked before extraction	LC
Pentachlorophenol-13C6	85380-74-1	Toronto Research Chemicals	0.98	internal standard, spiked before extraction	LC
Perfluoro-n-[1,2,3,4,5,6,7-13C7]undecanoic acid	not provided	Wellington Laboratories	>98%	internal standard, spiked before extraction	LC
Perfluoro-n-[1,2,3,4,5,6-13C6]decanoic acid	not provided	Wellington Laboratories	>98%	internal standard, spiked before extraction	LC
Perfluoro-n-[1,2,3,4,6-13C5]hexanoic acid	not provided	Wellington Laboratories	>98%	internal standard, spiked before extraction	LC
Perfluoro-n-[1,2,3,4-13C4]heptanoic acid	not provided	Wellington Laboratories	>98%	internal standard, spiked before extraction	LC
Perfluoro-n-[1,2-13C2]dodecanoic acid	not provided	Wellington Laboratories	>98%	internal standard, spiked before extraction	LC
Perfluoro-n-[1,2-13C2]tetradecanoic acid	not provided	Wellington Laboratories	>98%	internal standard, spiked before extraction	LC
Perfluoro-n-[13C4]butanoic acid	not provided	Wellington Laboratories	>98%	internal standard, spiked before extraction	LC
Perfluoro-n-[13C5]pentanoic acid	not provided	Wellington Laboratories	>98%	internal standard, spiked before extraction	LC
Perfluoro-n-[13C8]octanoic acid	not provided	Wellington Laboratories	>98%	internal standard, spiked before extraction	LC
Perfluoro-n-[13C9]nonanoic acid	not provided	Wellington Laboratories	>98%	internal standard, spiked before extraction	LC
rac- Cotinine- 13C, d3	1215842-75-3	Toronto Research Chemicals	0.98	internal standard, spiked before extraction	LC
rac Enterolactone - 13C3	918502-72-4	Toronto Research Chemicals	0.95	internal standard, spiked before extraction	LC
Sodium perfluoro-1-[1,2,3-13C3]hexanesulfonate	not provided	Wellington Laboratories	>98%	internal standard, spiked before extraction	LC
Sodium perfluoro-1-[13C8]octanesulfonate	not provided	Wellington Laboratories	>98%	internal standard, spiked before extraction	LC
Sodium perfluoro-1-[2,3,4-13C3]butanesulfonate	not provided	Wellington Laboratories	>98%	internal standard, spiked before extraction	LC
Sucralose-d6	1459161-55-7	Chemtronica, Toronto Research Chemicals	0.9811	internal standard, spiked before extraction	LC
Triclosan-13C6	not provided	Toronto Research Chemicals	0.9922	internal standard, spiked before extraction	LC
[13C12]PCB-28	not provided	Cambridge Isotope Laboratories	>98%	internal standard, spiked before extraction	GC
[13C12]PCB-52	not provided	Cambridge Isotope Laboratories	>98%	internal standard, spiked before extraction	GC
[13C12]PCB-101	not provided	Cambridge Isotope Laboratories	>98%	internal standard, spiked before extraction	GC
[13C12]PCB-138	not provided	Cambridge Isotope Laboratories	>98%	internal standard, spiked before extraction	GC
[13C12]PCB-153	not provided	Cambridge Isotope Laboratories	>98%	internal standard, spiked before extraction	GC
[13C12]PCB-180	not provided	Cambridge Isotope Laboratories	>98%	internal standard, spiked before extraction	GC
[13C12]PCB-209	not provided	Cambridge Isotope Laboratories	>98%	internal standard, spiked before extraction	GC
13C alpha-HCH	not provided	Cambridge Isotope Laboratories	>98%	internal standard, spiked before extraction	GC
13C beta-HCH	not provided	Cambridge Isotope Laboratories	>98%	internal standard, spiked before extraction	GC
13C gamma-HCH	not provided	Cambridge Isotope Laboratories	>98%	internal standard, spiked before extraction	GC
13C delta-HCH	not provided	Cambridge Isotope Laboratories	>98%	internal standard, spiked before extraction	GC
13C p.p.DDE	not provided	Cambridge Isotope Laboratories	>98%	internal standard, spiked before extraction	GC
13C o.p.DDD	not provided	Cambridge Isotope Laboratories	>98%	internal standard, spiked before extraction	GC
13C p.p. DDT	not provided	Cambridge Isotope Laboratories	>98%	internal standard, spiked before extraction	GC
13C12 PBDE 28	not provided	Cambridge Isotope Laboratories	>97%	internal standard, spiked before extraction	GC
13C12 PBDE 47	not provided	Cambridge Isotope Laboratories	>97%	internal standard, spiked before extraction	GC
13C12 PBDE 99	not provided	Cambridge Isotope Laboratories	>97%	internal standard, spiked before extraction	GC
13C12 PBDE 153	not provided	Cambridge Isotope Laboratories	>97%	internal standard, spiked before extraction	GC
13C12 PBDE 183	not provided	Cambridge Isotope Laboratories	>97%	internal standard, spiked before extraction	GC
2-Methylnaphthalaene-d10	not provided	Dr Ehrenstorfer	0.995	internal standard, spiked before extraction	GC
Acenaphten-d10	not provided	Dr Ehrenstorfer	0.995	internal standard, spiked before extraction	GC
Anthracene-d10	not provided	Dr Ehrenstorfer	0.995	internal standard, spiked before extraction	GC
Pyrene-d10	not provided	Dr Ehrenstorfer	0.995	internal standard, spiked before extraction	GC
Benz(a)anthracen-d12	not provided	Dr Ehrenstorfer	0.995	internal standard, spiked before extraction	GC
Benzo(e)pyren-d12	not provided	Dr Ehrenstorfer	0.995	internal standard, spiked before extraction	GC
Benzo(g,h,i)perylen-d12	not provided	Dr Ehrenstorfer	0.995	internal standard, spiked before extraction	GC
Dibenzothiophene-d8	not provided	Dr Ehrenstorfer	0.995	internal standard, spiked before extraction	GC
TnBP-d27	not provided	Cambridge Isotope Laboratories	>98%	internal standard, spiked before extraction	GC
TIPPP-d33	not provided	Cambridge Isotope Laboratories	>98%	internal standard, spiked before extraction	GC
TEP-d15	not provided	Cambridge Isotope Laboratories	>98%	internal standard, spiked before extraction	GC
TnPP-d21	not provided	Cambridge Isotope Laboratories	>98%	internal standard, spiked before extraction	GC
TCPP-d18	not provided	Cambridge Isotope Laboratories	>98%	internal standard, spiked before extraction	GC
TCEP-d12	not provided	Cambridge Isotope Laboratories	>98%	internal standard, spiked before extraction	GC
TDCPP-d15	not provided	Cambridge Isotope Laboratories	>98%	internal standard, spiked before extraction	GC
TPP-d15	not provided	Cambridge Isotope Laboratories	>98%	internal standard, spiked before extraction	GC
TEHP-d51	not provided	Cambridge Isotope Laboratories	>98%	internal standard, spiked before extraction	GC
n-dodecane-d26	16416-30-1	CDN Isotopes	0.98	volumetric standard, spiked after extraction	GC

## Sheet: Table S6. LC-HRMS gradient
Table S6. LC-HRMS mobile phases gradient.
Time (min)	Flow (mL/min)	%A (H2O + 1mM Ammonium Fluoride)	%B (MeOH)
0	0.4	95	5
1.5	0.4	95	5
17	0.4	0	100
22	0.4	0	100
22.1	0.4	95	5
26	0.4	95	5

## Sheet: Table S7. Online SPE analytical
Table S7. LC-HRMS mobile phases gradient for WSOCs online SPE injection.
Time (min)	Flow (mL/min)	%A (H2O + 1mM Ammonium Fluoride)	%B (MeOH)
0	0.4	85	15
2.2	0.4	85	15
14	0.4	20	80
16	0.4	0	100
22.5	0.4	0	100
23.5	0.4	85	15
26	0.4	85	15

## Sheet: Table S8. Online SPE loading
Table S8. LC-HRMS mobile phases gradient for WSOCs online SPE conditioning.
Time (min)	Flow (mL/min)	%A (H2O + 1mM Ammonium Fluoride)	%B (MeOH)
0	0.5	98	2
2.45	0.5	98	2
2.5	1	98	2
3.5	1	0	100
6.5	1	0	100
7	0	98	2
22	0	98	2
22.5	0.5	98	2
26	0.5	98	2

## Sheet: Table S9. Validation NPOCs
Supplementary Table S9. Validation of targeted analytes in NPOCs method (GC).
Compound name*	Recovery low level (1 ng/mL) average (%)	Recovery low level (1 ng/mL) standard deviation	Recovery high level (10 ng/mL) average (%)	Recovery high level (10 ng/mL) standard deviation	MLOQ and linearity calculation approach	MLOQ (ng/mL)	Normalized MLOQ (ng/cm2)	Matrix effects (%)	Linearity (R2 between MLOQ- 200 ng/mL)
Tributyl phosphate	113.03	16.6844	54.291	18.4912	native analyte, matrix matched calibration curve	0.05	0.00240233	170.983	0.9998
Triphenylphosphate	95.6436	20.2455	78.6966	1.84021	native analyte, matrix matched calibration curve	0.05	0.00240233	119.796	0.9995
11H benzo[a]fluorene	98.3623	12.2698	98.6851	20.5699	native analyte, matrix matched calibration curve	0.05	0.00240233	143.395	0.9964
11H benzo[b]fluorene	114.677	31.143	119.427	13.9185	native analyte, matrix matched calibration curve	0.05	0.00240233	140.077	0.9968
1-methylantracene	81.0258	15.1652	124.168	17.5348	native analyte, matrix matched calibration curve	0.25	0.0120117	116.755	0.9912
1-methylnaphthalene	78.4068	20.025	88.7584	18.0571	native analyte, matrix matched calibration curve	0.05	0.00240233	67.3126	0.9922
1-methylphenanthrene	80.4498	18.1958	115.992	14.2644	native analyte, matrix matched calibration curve	0.25	0.0120117	71.2303	0.9959
2,2'-binaphthyl	109.255	19.8532	98.7367	22.3892	native analyte, matrix matched calibration curve	0.05	0.00240233	176.447	0.9962
2,3-dimethylnaphthalene	87.5707	17.1933	96.7833	18.3803	native analyte, matrix matched calibration curve	0.05	0.00240233	204.458	0.9964
2-methylantracene	109.352	20.552	116.909	25.7041	native analyte, matrix matched calibration curve	0.25	0.0120117	114.343	0.9957
2-methylnaphthalene	98.9415	19.0494	86.4609	19.0751	native analyte, matrix matched calibration curve	0.05	0.00240233	65.277	0.9923
2-methylphenanthrene	102.078	18.1423	102.502	11.772	native analyte, matrix matched calibration curve	0.05	0.00240233	69.3412	0.9985
3,6-dimethylphenanthrene	97.1012	14.2032	115.426	18.5851	native analyte, matrix matched calibration curve	0.01	0.000480467	102.912	0.9988
3-methylphenanthrene	75.5696	17.3484	116.441	20.9276	native analyte, matrix matched calibration curve	0.25	0.0120117	191.047	0.9952
9-methylphenanthrene	112.473	16.3587	114.662	23.7666	native analyte, matrix matched calibration curve	0.25	0.0120117	129.78	0.9925
acenaphthene	90.3389	16.1559	99.2266	19.3329	native analyte, matrix matched calibration curve	0.01	0.000480467	159.541	0.9967
acenaphthylene	123.808	5.71809	94.4453	18.8556	native analyte, matrix matched calibration curve	0.05	0.00240233	157.4	0.9965
anthanthrene	77.2667	43.3345	47.664	7.62566	native analyte, matrix matched calibration curve	0.25	0.0120117	146.144	0.9913
anthracene	97.2033	15.6572	113.243	9.67923	native analyte, matrix matched calibration curve	0.05	0.00240233	86.6126	0.996
benz[a]anthracene	94.5862	15.2192	95.5624	16.2499	native analyte, matrix matched calibration curve	0.05	0.00240233	59.9623	0.9945
benzo[a]fluoranthene	104.237	17.1815	93.753	27.8449	native analyte, matrix matched calibration curve	0.05	0.00240233	145.308	0.9918
benzo[a]pyrene	96.288	35.3587	77.0887	14.8732	native analyte, matrix matched calibration curve	0.05	0.00240233	104.917	0.9921
benzo[b]fluoranthene	79.0788	18.2822	114.03	6.66117	native analyte, matrix matched calibration curve	0.05	0.00240233	109.371	0.9921
benzo[e]pyrene	114.852	12.8759	87.7537	6.68376	native analyte, matrix matched calibration curve	0.05	0.00240233	67.1211	0.9925
benzo[ghi]fluoranthene	112.028	20.7027	110.725	25.2951	native analyte, matrix matched calibration curve	0.05	0.00240233	192.795	0.9978
benzo[ghi]perylene	93.6866	24.7643	83.8424	9.00766	native analyte, matrix matched calibration curve	0.05	0.00240233	185.927	0.9908
benzo[j]fluoranthene	93.3027	14.4127	78.9425	12.361	native analyte, matrix matched calibration curve	0.05	0.00240233	108.404	0.9921
benzo[k]fluoranthene	77.1826	27.016	89.9658	7.9323	native analyte, matrix matched calibration curve	0.05	0.00240233	108.595	0.9923
biphenyl	73.9371	11.7494	101.436	9.61388	native analyte, matrix matched calibration curve	0.25	0.0120117	106.423	0.9957
chrysene	114.17	12.2457	104.129	5.2997	native analyte, matrix matched calibration curve	0.05	0.00240233	100.184	0.9934
cyclopenta[c,d]pyrene	103.951	9.87047	79.8153	3.9243	native analyte, matrix matched calibration curve	0.05	0.00240233	80.8401	0.9978
dibenz[a,c]anthracene	108.559	25.1414	106.206	20.9531	native analyte, matrix matched calibration curve	0.25	0.0120117	204.606	0.9925
dibenz[a,h]anthracene	115.357	28.5856	113.261	21.9576	native analyte, matrix matched calibration curve	0.25	0.0120117	204.636	0.9925
dibenzofuran	92.7074	14.1178	98.946	12.7358	native analyte, matrix matched calibration curve	0.05	0.00240233	177.899	0.9957
dibenzothiophene	95.3174	29.7988	100.41	9.31738	native analyte, matrix matched calibration curve	0.01	0.000480467	163.29	0.9938
fluoranthene	110.06	32.6091	89.3749	14.998	native analyte, matrix matched calibration curve	0.25	0.0120117	106.848	0.9983
fluorene	92.0491	15.2413	101.336	18.038	native analyte, matrix matched calibration curve	0.25	0.0120117	144.647	0.9955
indeno[1,2,3-cd]pyrene*	110.037	8.41035	84.3003	12.4762	native analyte, matrix matched calibration curve	0.25	0.0120117	113.214	0.9919
naphthalene	101.66	16.2511	88.293	17.5353	native analyte, matrix matched calibration curve	0.25	0.0120117	193.022	0.9938
n-hexylbenzene	120.962	38.4235	92.9335	19.0769	native analyte, matrix matched calibration curve	0.25	0.0120117	101.518	0.9953
perylene	107.019	14.1872	80.4938	23.8179	native analyte, matrix matched calibration curve	0.05	0.00240233	126.546	0.9909
phenanthrene	98.5566	18.5067	68.7199	17.7538	native analyte, matrix matched calibration curve	0.01	0.000480467	110.302	0.9914
pyrene	85.7285	17.5622	96.1318	13.0434	native analyte, matrix matched calibration curve	0.05	0.00240233	108.587	0.9983
retene	121.364	40.9639	108.078	18.6944	native analyte, matrix matched calibration curve	0.05	0.00240233	102.547	0.9981
triphenylene	95.5035	18.9546	87.9366	18.3759	native analyte, matrix matched calibration curve	0.05	0.00240233	127.232	0.9992
PBDE-100	88.0575	30.2242	91.6692	26.4498	native analyte, matrix matched calibration curve	1	0.0480467	63.8652	0.9978
PBDE28	68.1344	7.78114	83.0429	17.6457	native analyte, matrix matched calibration curve	0.25	0.0120117	95.4229	0.9998
PBDE-47	85.8624	25.3096	84.1862	20.147	native analyte, matrix matched calibration curve	1	0.0480467	95.8106	0.9988
PBDE-99	98.9358	10.3682	71.6418	27.6603	native analyte, matrix matched calibration curve	1	0.0480467	90.5018	0.9998
PCB-1	113.025	3.87951	43.5243	8.79661	native analyte, matrix matched calibration curve	0.05	0.00240233	106.594	0.9946
PCB-5	79.1446	28.3364	110.347	22.7029	native analyte, matrix matched calibration curve	0.05	0.00240233	135	0.995
PCB-101	106.063	10.5517	89.1265	13.1994	native analyte, matrix matched calibration curve	0.05	0.00240233	96.3768	0.9999
PCB-110	94.1419	11.7348	90.3786	12.2937	native analyte, matrix matched calibration curve	0.05	0.00240233	102.252	0.9999
PCB-141	87.8736	6.8456	80.5859	14.6416	native analyte, matrix matched calibration curve	0.25	0.0120117	93.0964	0.9998
PCB-151	90.3856	18.1786	80.0678	14.1119	native analyte, matrix matched calibration curve	0.25	0.0120117	109.365	0.9995
PCB-153	96.771	15.1194	89.7642	16.1374	native analyte, matrix matched calibration curve	0.25	0.0120117	90.8757	0.9997
PCB-157	92.4141	11.2863	90.0559	18.8441	native analyte, matrix matched calibration curve	0.25	0.0120117	127.146	0.9998
PCB-170	84.3853	7.60883	89.0571	8.3945	native analyte, matrix matched calibration curve	1	0.0480467	93.6541	0.999
PCB-18	90.0946	8.32909	88.8016	5.04708	native analyte, matrix matched calibration curve	0.05	0.00240233	99.2113	1
PCB-180	91.1873	7.7549	85.6682	13.5301	native analyte, matrix matched calibration curve	1	0.0480467	97.1597	0.9978
PCB-183	96.3907	12.5906	83.3211	9.27531	native analyte, matrix matched calibration curve	0.25	0.0120117	100.216	0.9995
PCB-187	92.6628	10.6114	89.1232	17.4074	native analyte, matrix matched calibration curve	0.25	0.0120117	91.0608	0.9984
PCB-206	83.4998	21.7258	88.2401	19.3384	native analyte, matrix matched calibration curve	1	0.0480467	157.22	0.9998
PCB-31	104.794	10.1314	89.919	11.1473	native analyte, matrix matched calibration curve	0.05	0.00240233	106.878	0.9988
PCB-44	94.6854	8.10317	88.9169	9.40968	native analyte, matrix matched calibration curve	0.025	0.00120117	92.0306	0.9998
PCB-52	91.7913	10.8485	85.2233	12.3726	native analyte, matrix matched calibration curve	0.05	0.00240233	159.073	0.9999
PCB-66	97.8052	7.59151	90.5248	11.6924	native analyte, matrix matched calibration curve	0.05	0.00240233	93.0052	0.9999
PCB-87	99.0293	7.52814	89.9019	11.475	native analyte, matrix matched calibration curve	0.25	0.0120117	102.852	0.9995
Aldrin	111.598	8.43823	67.7415	21.5478	native analyte, matrix matched calibration curve	0.25	0.0120117	189.989	0.9999
trans-Chlordane	107.443	10.5401	84.7291	17.3909	native analyte, matrix matched calibration curve	0.25	0.0120117	178.926	0.9998
alpha-Hexachlorocyclohexane(α-HCH)	130.713	9.27362	72.4046	28.7382	native analyte, matrix matched calibration curve	0.05	0.00240233	91.9472	0.9999
cis-Chlordane	108.773	18.007	71.3114	26.547	native analyte, matrix matched calibration curve	0.25	0.0120117	148.62	0.9998
beta-Hexachlorocyclohexane(β-HCH)	123.959	12.6183	92.6859	21.2132	native analyte, matrix matched calibration curve	0.25	0.0120117	193.35	1
cis-Nonachlor	105.93	22.5961	90.3811	30.733	native analyte, matrix matched calibration curve	0.25	0.0120117	156.642	0.9997
delta-Hexachlorocyclohexane(δ-HCH)	91.0177	11.7357	86.444	13.7933	native analyte, matrix matched calibration curve	0.25	0.0120117	177.793	1
Dieldrin*	NA	NA	80.435	8.75692	native analyte, matrix matched calibration curve	1	0.0480467	89.3757	0.9999
Endrin*	NA	NA	100.34	5.0883	native analyte, matrix matched calibration curve	1	0.0480467	90.4999	0.9999
gamma-Hexachlorocyclohexane(γ-HCH)	107.641	6.4205	108.124	14.5569	native analyte, matrix matched calibration curve	0.05	0.00240233	191.395	1
Heptachlor	108.448	28.2968	85.0571	29.3336	native analyte, matrix matched calibration curve	0.25	0.0120117	155.187	0.9999
Heptachlor epoxide (cis-Heptachlor-exo-epoxide (isomer B))	101.31	17.2084	77.1837	13.5861	native analyte, matrix matched calibration curve	0.25	0.0120117	249.655	0.9995
Hexachlorobenzene(HCB)	99.6271	47.4544	75.4521	26.9006	native analyte, matrix matched calibration curve	0.05	0.00240233	63.026	0.9999
o.p'-DDD	88.8266	8.90853	68.564	32.5473	native analyte, matrix matched calibration curve	0.05	0.00240233	146.386	1
o.p'-DDE	120.947	12.226	72.9937	25.8285	native analyte, matrix matched calibration curve	0.05	0.00240233	121.493	0.9999
o.p'-DDT	112.13	13.779	80.7113	14.8546	native analyte, matrix matched calibration curve	0.05	0.00240233	70.4641	0.9997
p.p'-DDD	90.4408	12.633	79.6806	20.1472	native analyte, matrix matched calibration curve	0.05	0.00240233	171.213	0.9999
p.p'-DDE	130.895	10.1774	73.1743	26.5177	native analyte, matrix matched calibration curve	0.05	0.00240233	119.6	0.9999
p.p'-DDT	83.265	23.7635	78.6861	15.8768	native analyte, matrix matched calibration curve	0.25	0.0120117	178.256	0.9999
trans-Heptachlor-endo-epoxide (isomer A)	116.545	16.5499	79.5576	8.46467	native analyte, matrix matched calibration curve	0.25	0.0120117	170.331	0.9998
trans-Nonachlor	103.54	19.0302	90.8388	2.54103	native analyte, matrix matched calibration curve	1	0.0480467	195.038	1
DEET	86.1211	19.6692	83.1835	7.84182	native analyte, matrix matched calibration curve	0.25	0.0120117	84.643	1
Benzyl butyl phthalate*	NA	NA	82.8908	5.23734	native analyte, matrix matched calibration curve	5	0.240233	88.7421	0.9999
Bis(2-butoxyethyl) phthalate	75.9665	10.5615	60.7738	17.6896	native analyte, matrix matched calibration curve	1	0.0480467	98.5538	0.9998
Bis(4-methyl-2-pentyl) phthalate	94.0977	19.3031	62.2309	23.036	native analyte, matrix matched calibration curve	1	0.0480467	95.4002	0.9998
Di-2-ethylhexyl phthalate (DEHP)	92.833	8.54363	72.1048	24.1269	native analyte, matrix matched calibration curve	1	0.0480467	94.8615	0.9944
Dicyclohexyl phthalate	93.0904	14.8291	64.6984	12.747	native analyte, matrix matched calibration curve	1	0.0480467	94.8615	0.9999
Diethoxyethyl phthalate*	NA	NA	73.9152	8.51302	native analyte, matrix matched calibration curve	2.5	0.120117	94.6205	0.9871
Diethyl phthalate	88.933	19.0756	78.9738	7.05879	native analyte, matrix matched calibration curve	0.05	0.00240233	65.8188	0.9997
Dihexyl phthalate	76.1163	17.5113	95.099	6.53361	native analyte, matrix matched calibration curve	0.25	0.0120117	92.2654	0.9998
Diisobutyl phthalate	139.782	23.0787	85.3271	10.3254	native analyte, matrix matched calibration curve	0.01	0.000480467	101.972	0.9866
Dimethyl phthalate	90.3182	20.0044	76.4523	7.82821	native analyte, matrix matched calibration curve	0.01	0.000480467	64.1067	0.9997
di-n-butyl phthalate (DBP)	92.5896	13.2876	82.8693	10.9329	native analyte, matrix matched calibration curve	0.01	0.000480467	98.0765	0.9936
Di-n-octyl phthalate(DOP)	85.7216	6.50163	106.274	20.0978	native analyte, matrix matched calibration curve	0.25	0.0120117	91.3553	0.9946
Dinonyl phthalate	90.0579	8.58115	82.7288	2.66442	native analyte, matrix matched calibration curve	0.05	0.00240233	94.4611	0.9997
Diphenyl phthalate	99.2092	2.38854	99.5569	0.95457	native analyte, matrix matched calibration curve	1	0.0480467	100	0.9998
*Recoveries at low level could not be calculated because the spiked amount of native analyte is below the analyte MLOQ

## Sheet: Table S10. Validation POCs
Supplementary Table S10. Validation of targeted analytes in POCs method (LC).
Compound name*	Recovery low level (1 ng/mL) average (%)	Recovery low level (1 ng/mL) standard deviation	Recovery high level (10 ng/mL) average (%)	Recovery high level (10 ng/mL) standard deviation	MLOQ and linearity calculation approach	MLOQ (ng/mL)	Normalized MLOQ (ng/cm2)	Matrix effects (%)	Linearity (R2 between MLOQ- 200 ng/mL)
(+)-Nootkatone	90.605	10.3501	81.7382	7.36258	native analyte, matrix matched calibration curve	0.01	0.000480467	100.369	0.9997
(R,S)-Equol	96.0645	9.16189	90.8151	11.2784	native analyte, matrix matched calibration curve	0.01	0.000480467	97.2247	0.9992
1,3-Di-o-tolylguanidine	83.2565	12.1413	84.1645	10.3041	native analyte, matrix matched calibration curve	0.05	0.00240233	83.6628	0.9932
1,3-Diphenylguanidine	26.8453	19.1481	76.4793	12.7691	native analyte, matrix matched calibration curve	1	0.0480467	80.507	0.9943
1H-Benzotriazole	58.5984	16.2895	75.6149	19.1986	native analyte, matrix matched calibration curve	0.05	0.00240233	82.9825	0.9994
2,4-Dichlorophenoxyacetic Acid	80.1176	5.06189	95.19	4.3755	native analyte, matrix matched calibration curve	0.01	0.000480467	89.6109	0.9998
2,4-dinitroaniline	66.2346	17.1445	79.7201	23.1666	native analyte, matrix matched calibration curve	0.01	0.000480467	98.1247	0.9987
2,5-Dichlorophenol	86.266	2.7322	94.8969	3.5952	native analyte, matrix matched calibration curve	0.05	0.00240233	95.687	0.9999
2,6-Di-tert-butyl-4-nitrophenol	129.763	14.1831	93.385	3.73958	native analyte, matrix matched calibration curve	1	0.0480467	71.4908	0.9976
2-bromo-4,6-dinitroaniline	70.6633	14.6948	96.1925	4.36952	native analyte, matrix matched calibration curve	0.01	0.000480467	89.0916	0.9998
2-Hydroxybenzimidazole	109.493	18.3532	108.33	7.11466	native analyte, matrix matched calibration curve	0.05	0.00240233	83.517	0.9994
3,3',5,5'-Tetrabromobisphenol A	135.361	15.0145	94.1711	5.90962	native analyte, matrix matched calibration curve	0.05	0.00240233	90.2954	0.9998
3,4-Dimethoxybenzaldehyde	51.765	14.7917	80.2616	19.213	native analyte, matrix matched calibration curve	1	0.0480467	78.073	0.9976
3,5,6-Trichloro-2-pyridinol	94.0465	5.20648	81.565	10.6068	native analyte, matrix matched calibration curve	0.05	0.00240233	103.853	0.9921
3-Phenoxybenzoic acid	76.4357	14.2023	101.105	7.38528	native analyte, matrix matched calibration curve	1	0.0480467	98.1921	0.984
4-(Methylnitrosamino)-1-(3-pyridyl)-1-butanol	88.584	3.77218	88.3484	9.03079	field blank signal + 3*Sdblank	0.26	0.0124921	90.3906	0.9997
4-Chloro-2-hydroxymethylphenol	80.7206	8.16258	101.553	8.80139	native analyte, matrix matched calibration curve	0.05	0.00240233	86.3338	0.999
4-Methyl Hippuric Acid	91.812	10.6855	91.9913	5.27319	native analyte, matrix matched calibration curve	1	0.0480467	94.1097	0.9991
4-Nitrophenol	73.0526	11.5287	98.9547	9.49034	field blank signal + 3*Sdblank	0.8	0.0384373	92.5496	0.9995
4-Toluenesulfonamide*	NA	NA	83.4699	19.6455	field blank signal + 3*Sdblank	1.1	0.0528513	93.7294	0.9996
5,6-Dimethylbenzimidazole	74.3712	15.8659	80.7457	16.0911	field blank signal + 3*Sdblank	0.67	0.0321913	84.0576	0.999
5-Methyl-1H-benzotriazole	49.0147	23.0749	73.6231	19.5855	field blank signal + 3*Sdblank	0.28	0.0134531	67.6518	0.9974
6-Chloro-2,4-dinitroaniline	60.3684	15.0597	86.0712	6.32442	field blank signal + 3*Sdblank	0.32	0.0153749	90.2458	0.999
Acesulfam, potassium	96.1539	11.8007	101.385	12.2771	native analyte, matrix matched calibration curve	0.05	0.00240233	111.802	0.996
Atenolol	88.4017	11.6798	88.2396	2.04204	native analyte, matrix matched calibration curve	0.01	0.000480467	98.1031	0.9994
Atrazine	84.4375	7.34266	86.2599	9.5219	native analyte, matrix matched calibration curve	0.01	0.000480467	89.7542	0.9993
Atrazine-2-hydroxy	86.7233	16.3175	83.548	18.867	native analyte, matrix matched calibration curve	0.01	0.000480467	86.2796	0.9994
Atrazine-desethyl	87.1905	24.8078	83.9179	21.5492	native analyte, matrix matched calibration curve	0.01	0.000480467	101.217	0.9923
Atrazine-desisopropyl	81.705	20.0039	87.7433	12.5421	native analyte, matrix matched calibration curve	0.01	0.000480467	104.181	0.9936
Bentazon	80.5913	4.0942	89.6818	6.9772	native analyte, matrix matched calibration curve	0.005	0.000240233	88.6797	0.9991
Benzimidazole	68.2196	10.3053	70.6242	15.1909	field blank signal + 3*Sdblank	0.4	0.0192187	86.8266	0.9998
benzoylecgonine	79.9779	5.14102	92.1289	3.77782	native analyte, matrix matched calibration curve	0.01	0.000480467	87.1267	0.9988
Bioallethrin	106.513	15.2545	84.7088	5.09218	native analyte, matrix matched calibration curve	0.01	0.000480467	104.627	0.9996
Bis(1,3-dichloro-2-propyl)Phosphate	89.2208	18.9351	77.4445	3.09584	native analyte, matrix matched calibration curve	0.05	0.00240233	83.3318	0.9992
Bis(2-ethylhexyl) phosphate	92.2357	5.0671	96.413	3.69037	field blank signal + 3*Sdblank	0.99	0.0475662	90.6447	0.9995
Caffeine	104.953	3.88141	95.698	5.00277	native analyte, matrix matched calibration curve	0.05	0.00240233	94.7064	0.9999
Carbamazepine	87.5696	11.5235	86.2191	13.954	native analyte, matrix matched calibration curve	0.01	0.000480467	114.275	0.9943
Carbamazepine-10,11-epoxide	88.9227	11.6322	90.6397	13.4278	field blank signal + 3*Sdblank	0.41	0.0196991	87.0005	0.9996
Carbendazim	89.8987	6.97874	90.6631	6.26942	native analyte, matrix matched calibration curve	0.05	0.00240233	92.713	0.9984
Carbofuran	80.0581	6.44327	83.0682	11.1348	native analyte, matrix matched calibration curve	0.01	0.000480467	101.004	0.9989
Chlorantraniliprole	78.9159	6.97802	82.5361	7.50323	native analyte, matrix matched calibration curve	0.01	0.000480467	103.746	0.9974
Chlorpyrifos	100.712	4.17967	82.4825	8.98669	field blank signal + 3*Sdblank	0.26	0.0124921	106.004	0.9973
Chlorothalonil-4-hydroxy*	73.6625	9.11595	78.1302	7.16784	native analyte, matrix matched calibration curve	0.05	0.00240233	89.1252	0.9989
Clarithromycin	73.6625	9.11595	78.1302	7.16784	native analyte, matrix matched calibration curve	0.01	0.000480467	80.1689	0.9994
Clenbuterol hydrochloride	74.5183	9.57164	85.1292	3.88068	native analyte, matrix matched calibration curve	0.01	0.000480467	91.2156	0.9998
Codeine	107.196	14.1278	114.257	19.1978	field blank signal + 3*Sdblank	0.61	0.0293085	93.8263	0.9991
Cyanazine	97.2984	12.896	98.6488	8.56999	native analyte, matrix matched calibration curve	0.01	0.000480467	62.8876	0.9959
Daidzein	96.3609	8.83323	91.664	8.48422	native analyte, matrix matched calibration curve	0.01	0.000480467	89.3286	0.9985
DEET	35.7816	3.6828	72.9616	9.14355	field blank signal + 3*Sdblank	0.06	0.0028828	100.587	0.9991
Dehydrocostus lactone	86.9404	9.77345	89.7596	8.74579	field blank signal + 3*Sdblank	0.15	0.007207	88.6539	0.9979
Dexpanthenol	103.12	15.5871	103.3	12.2537	native analyte, matrix matched calibration curve	0.01	0.000480467	85.5713	0.9996
Diazinon	80.7267	10.3633	79.2252	13.3323	native analyte, matrix matched calibration curve	0.01	0.000480467	95.1926	0.9995
Diclofenac	113.271	10.4344	93.3757	7.62041	native analyte, matrix matched calibration curve	0.01	0.000480467	91.512	0.9973
Diphenyl Phosphate	65.5837	7.79977	91.7478	6.19839	field blank signal + 3*Sdblank	0.38	0.0182577	83.1729	0.9996
DNOC	72.3856	11.5651	82.1235	13.3639	field blank signal + 3*Sdblank	0.41	0.0196991	87.853	0.9989
Fenuron	95.2897	22.7081	91.1694	27.95	native analyte, matrix matched calibration curve	0.05	0.00240233	86.7514	0.9946
Fluconazole	86.2518	12.3459	89.2163	11.0887	field blank signal + 3*Sdblank	0.22	0.0105703	91.4251	0.9989
Gemfibrozil	67.2031	6.24961	103.963	4.04794	native analyte, matrix matched calibration curve	0.05	0.00240233	83.136	0.9999
Hydroquinone	69.6953	18.137	81.1908	18.1653	native analyte, matrix matched calibration curve	0.01	0.000480467	88.6001	0.9955
Icaridin	51.9896	8.54794	79.7371	13.9126	field blank signal + 3*Sdblank	0.34	0.0163359	113.286	0.9971
Imidacloprid	80.7881	5.05577	102.262	4.58925	native analyte, matrix matched calibration curve	0.01	0.000480467	91.5488	0.9998
Malathion	66.4514	13.7506	84.3279	4.76889	native analyte, matrix matched calibration curve	0.01	0.000480467	93.329	0.9954
Melamine*	NA	NA	100	6.94435	native analyte, matrix matched calibration curve	1	0.0480467	58.5741	0.9981
Memantine, HCl	136.547	10.7701	61.2579	16.9575	field blank signal + 3*Sdblank	0.91	0.0437225	83.5111	0.9924
Metconazole	91.3407	16.1407	87.0984	15.6276	native analyte, matrix matched calibration curve	0.01	0.000480467	91.7906	0.9984
Metformin	87.7558	6.2649	82.3802	4.55757	native analyte, matrix matched calibration curve	0.01	0.000480467	88.8421	0.9997
Methyl 4-Hydroxybenzoate (Methyl Paraben)*	NA	NA	86.8931	15.458	field blank signal + 3*Sdblank	1.1	0.0528513	92.728	0.9996
Mono(2-ethyl-5-hydroxyhexyl)Phthalate (Mixture of Diastereomerms)*	NA	NA	85.398	6.77434	field blank signal + 3*Sdblank	1.7	0.0816793	90.6925	0.999
Monoisobutyl Phthalate	NA	NA	91.5614	11.1291	field blank signal + 3*Sdblank	3.5	0.168163	77.9998	0.9993
N,N-Diethyl-4-methoxybenzamide	91.5082	5.48168	87.4482	8.41669	native analyte, matrix matched calibration curve	0.01	0.000480467	77.8683	0.9997
N,N-Dimethyldecylamine N-oxide	76.9071	7.70987	84.5205	5.9481	native analyte, matrix matched calibration curve	0.01	0.000480467	89.4799	0.9967
N-lauroylethanolamine	104.88	10.3268	99.9189	4.14539	field blank signal + 3*Sdblank	0.31	0.0148945	90.9145	0.9968
Nor Harmane	86.2019	5.01243	84.6962	9.98601	field blank signal + 3*Sdblank	0.24	0.0115312	96.9337	0.9998
Octocrylene	128.737	13.3764	107.37	16.1362	field blank signal + 3*Sdblank	0.96	0.0461248	82.7007	0.998
O-Desmethylvenlafaxine	89.2547	8.11655	88.9575	2.46074	field blank signal + 3*Sdblank	0.55	0.0264257	85.7494	0.9996
Oxybenzone	103.479	2.89568	95.3955	1.61662	field blank signal + 3*Sdblank	0.42	0.0201796	87.6548	0.9995
Palmitamide	NA	NA	104.126	3.11657	field blank signal + 3*Sdblank	2.9	0.139335	86.6164	0.998
Paracetamol	108.772	14.5537	87.8621	7.39052	native analyte, matrix matched calibration curve	0.01	0.000480467	105.591	0.9991
Pentachlorophenol	92.1782	8.66168	94.4806	7.52742	field blank signal + 3*Sdblank	0.28	0.0134531	91.16	0.9996
Perfluoro-n-butanoic acid	95.4432	1.71739	100.638	4.66808	field blank signal + 3*Sdblank	0.24	0.0115312	92.3567	0.9998
Perfluoro-n-decanoic acid	97.0802	9.45522	97.2167	3.07772	field blank signal + 3*Sdblank	0.26	0.0124921	89.6268	0.9995
Perfluoro-n-dodecanoic acid	110.263	7.30509	101.535	6.61156	native analyte, matrix matched calibration curve	0.05	0.00240233	91.6368	0.9926
Perfluoro-n-heptanoic acid	81.4275	13.3439	95.6763	7.965	field blank signal + 3*Sdblank	0.26	0.0124921	92.6691	0.9994
Perfluoro-n-hexadecanoic acid	149.581	18.6352	101.192	19.2276	native analyte, matrix matched calibration curve	0.05	0.00240233	94.8907	0.9994
Perfluoro-n-hexanoic acid	91.5622	2.93236	91.2782	5.44415	field blank signal + 3*Sdblank	0.22	0.0105703	89.3464	0.9999
Perfluoro-n-nonanoic acid	92.6705	3.13449	98.6775	5.51728	native analyte, matrix matched calibration curve	0.25	0.0120117	91.5488	0.9997
Perfluoro-n-octadecanoic acid	132.441	18.59	81.55	15.4588	native analyte, matrix matched calibration curve	0.05	0.00240233	83.5895	0.9943
Perfluoro-n-octanoic acid	100.431	6.70202	95.629	6.61704	field blank signal + 3*Sdblank	0.23	0.0110507	89.8552	0.9994
Perfluoro-n-pentanoic acid	95.9043	2.08394	102.781	6.38106	field blank signal + 3*Sdblank	0.2	0.00960933	90.0161	0.9996
Perfluoro-n-undecanoic acid	95.9888	4.9194	96.8464	5.83468	field blank signal + 3*Sdblank	0.3	0.014414	90.6291	0.9998
Perfluoro-tetradecanoic acid	135.16	11.8601	109.297	11.4406	native analyte, matrix matched calibration curve	0.01	0.000480467	93.9149	0.9948
Perfluoro-tridecanoic acid	140.253	6.36907	110.779	4.64176	native analyte, matrix matched calibration curve	0.01	0.000480467	92.9285	0.9935
Phenyl 4-hydroxybenzoate	89.3123	11.0478	98.0609	6.69115	native analyte, matrix matched calibration curve	0.05	0.00240233	88.6568	0.9989
Potassium perfluoro-1-butanesulfonate	90.1769	7.18418	101.21	8.99144	field blank signal + 3*Sdblank	0.22	0.0105703	89.0243	0.9998
prometon	91.2222	8.17278	92.79	10.2632	field blank signal + 3*Sdblank	0.59	0.0283475	113.61	0.9999
Propyl 4-Hydroxybenzoate (Propyl Paraben)	85.6994	8.13165	90.1089	11.0721	field blank signal + 3*Sdblank	0.4	0.0192187	88.483	0.9981
Rupestonic acid	102.119	5.74849	95.4869	6.90999	field blank signal + 3*Sdblank	0.33	0.0158554	90.7755	0.9998
S-(-)-Cotinine	80.7334	3.01871	91.2975	9.09205	field blank signal + 3*Sdblank	0.17	0.00816793	89.1827	0.9997
Simazine-2-hydroxy	76.4343	18.3112	76.0099	18.9965	field blank signal + 3*Sdblank	0.28	0.0134531	85.2129	1
Sodium perfluoro-1-decanesulfonate	95.9534	8.03183	98.9419	6.8498	field blank signal + 3*Sdblank	0.22	0.0105703	92.6213	0.9999
Sodium perfluoro-1-dodecanesulfonate	137.735	8.46335	112.09	3.02311	native analyte, matrix matched calibration curve	0.01	0.000480467	97.6613	0.9906
Sodium perfluoro-1-heptanesulfonate	91.6352	4.83627	100.434	6.40634	native analyte, matrix matched calibration curve	0.01	0.000480467	93.9675	0.9999
Sodium perfluoro-1-hexanesulfonate	90.7001	4.56178	100.696	4.96006	field blank signal + 3*Sdblank	0.23	0.0110507	89.7635	0.9996
Sodium perfluoro-1-nonanesulfonate	96.6489	7.76791	94.4614	3.9231	field blank signal + 3*Sdblank	0.11	0.00528513	88.8648	0.9997
Sodium perfluoro-1-octanesulfonate	93.3749	3.58352	98.7042	4.96603	native analyte, matrix matched calibration curve	0.01	0.000480467	89.2696	0.9998
Sodium perfluoro-1-pentanesulfonate	89.3189	7.07813	99.6752	9.13314	native analyte, matrix matched calibration curve	0.2	0.00960933	84.8617	0.9992
Sucralose	98.7804	7.7378	101	5.94504	native analyte, matrix matched calibration curve	1	0.0480467	87.8578	0.9998
Sulfadiazine	142.054	19.5729	108.516	13.282	native analyte, matrix matched calibration curve	0.01	0.000480467	81.6985	0.9955
Sulfamethazine	97.1952	8.58038	87.1033	5.12021	native analyte, matrix matched calibration curve	0.005	0.000240233	93.3279	0.9979
Sulfamethoxazole	86.116	5.81068	86.2857	5.30797	field blank signal + 3*Sdblank	0.53	0.0254647	79.633	0.9987
Triclocarban	113.961	19.1133	97.1479	10.7796	native analyte, matrix matched calibration curve	0.01	0.000480467	80.9176	0.9997
Triclosan	119.985	2.76519	104.431	7.24175	field blank signal + 3*Sdblank	0.24	0.0115312	89.9386	0.9993
Trifluoroacetic acid	NA	NA	93.4796	15.8401	field blank signal + 3*Sdblank	6.5	0.312303	109.762	0.9979
Trifluoromethanesulfonic acid*	65.7966	6.68775	86.9997	24.5463	native analyte, matrix matched calibration curve	1	0.0480467	92.2784	0.9699
Trimethoprim	95.1935	12.8883	91.2825	16.5574	native analyte, matrix matched calibration curve	0.05	0.00240233	88.3413	0.9984
Tri-n-butyl phosphate	NA	NA	89.5578	4.97329	field blank signal + 3*Sdblank	2.6	0.124921	110.568	0.9938
Triphenyl phosphate	NA	NA	95.1356	4.24173	field blank signal + 3*Sdblank	2	0.0960933	89.9456	0.9988
Tris(2-butoxyethyl) phosphate	119.892	11.5597	97.7479	6.30269	native analyte, matrix matched calibration curve	0.18	0.0086484	92.7119	0.9994
*Recoveries at low level could not be calculated because the spiked amount of native analyte is below the analyte MLOQ

[truncated: 10 more sheets: Table S11. NPOCs target results, Table S12. POCs target results, Table S13. Tenative annotations, Table S14. PCBs congeners list, TableS15. Log koa targets, Table S16. Citotox. and ROS, Table S17. Target depl. 3, Table S18. Target-Tox corr., Table S19. Nontarget-Tox corr., Table S20. Spearman corr. tests]
